# Supplementary material for: Molecular cloning of PRD-like homeobox genes expressed in bovine oocytes and early IVF embryos
Source: BMC Genomics. 2024 Nov 6;25:1048. doi: 10.1186/s12864-024-10969-w (PMC11542365; doi:10.1186/s12864-024-10969-w)
Supplement: Supplementary file 1 — Supplementary Material 1: Additional file 1: Table S1. cDNA clone identifiers and their corresponding ENA accession numbers. Additional file 2: Table S2. SNVs discovered in PRDL homeobox genes and corresponding cDNA clones and residue changes. Additional file 3: Table S3. RNAseq read numbers. Additional file 4: Table S4. Significantly upregulated genes in Paulson et al and TPRX3 overexpression dataset. Additional file 5: Table S5. Significantly upregulated genes in Graf et al and TPRX3 overexpression dataset. [file 12864_2024_10969_MOESM1_ESM.xlsx]

## Sheet: Supplementary Table S1
Supplementary Table S1. cDNA clone identifiers and their corresponding ENA accession numbers.
cDNA_clone	ENA_accession
ARGFX_I	OY970413
ARGFX_II	OY970414
ARGFX_III	OY970415
DUXA_a_I	OY970416
DUXA_a_II	OY970417
DUXA_a_III	OY970418
DUXA_b_I	OY970419
DUXA_b_II	OY970420
DUXA_b_III	OY970421
LEUTX_a_I	OY970422
LEUTX_a_II	OY970423
LEUTX_a_III	OY970424
LEUTX_b_I	OY970425
NOBOX_a_I	OY970426
NOBOX_b_I	OY970427
NOBOX_b_II	OY970428
NOBOX_c_I	OY970429
TPRX1_a_I	OY970430
TPRX1_b_I	OY970431
TPRX1_c_I	OY970432
TPRX1_d_I	OY970433
TPRX1_e_I	OY970434
TPRX1_f_I	OY970435
TPRX2_a_I	OY970436
TPRX2_a_II	OY970437
TPRX2_a_III	OY970438
TPRX2_a_IV	OY970439
TPRX2_a_V	OY970440
TPRX2_b_I	OY970441
TPRX2_c_I	OY970442
TPRX2_d_I	OY970443
TPRX3_a_I	OY970444
TPRX3_a_II	OY970445
TPRX3_a_III	OY970446
TPRX3_b_I	OY970447
TPRX3_b_II	OY970448
TPRX3_b_III	OY970449

## Sheet: Supplementary Table S2
Supplementary Table S2. SNVs discovered in PRDL homeobox genes and corresponding cDNA clones and residue changes.
	ARGFX	DUXA	LEUTX	NOBOX	TPRX1	TPRX2	TPRX3
SNV1	del (+) | ARGFX (all)	C -> A (-) | Gln -> Lys | DUXA_a_II, DUXA_b_I	G -> A (+) | in the 3'-UTR | LEUTX_b_I	G -> A (+) | Lys -> Lys | NOBOX_b_I, NOBOX_b_II, NOBOX_a_I	C -> T (-) | Pro -> Pro | TPRX1_a_I	A -> G (+) | Lys -> Glu | TPRX2_a_I, TPRX2_d_I	T -> C (+) |Phe -> Phe | TPRX3_a_I, TPRX3_a_II, TPRX3_a_III
SNV2	C -> T (+) | Ser -> Asn	A -> G (+) | Lys -> Arg | DUXA_b_I	C -> A (+) | Arg -> Ser | LEUTX_a_I, LEUTX_a_II, LEUTX_a_III	G -> T (+) | Gly -> Gly | NOBOX(all)	C -> T (-) | Arg -> Arg | TPRX1_e_I	C -> A (-) | Ser -> Ser | TPRX2_b_I	C -> A (-) | Pro -> Gln | TPRX3_a_III
SNV3		G -> T (+) | Val -> Leu | DUXA_b_I	C -> T (-) | Ser -> Ser | LEUTX_a_II	T -> C (+) | Leu -> Pro | NOBOX(all)	C -> T (-) | in the 3'-UTR | TPRX1_a_I	T -> C (+) | Ser -> Pro | TPRX2_a_I	G -> A (-) | Arg -> His | TPRX3_a_III
SNV4		A -> G (+) | Lys -> Glu | DUXA_a_I, DUXA_a_II	A -> G (+) | Thr -> Ala | LEUTX_a_I, LEUTX_a_II, LEUTX_a_III	G -> A (+) | Ala -> Thr | NOBOX(all)	A -> C (+) | in the 3'-UTR | TPRX1_e_I	A -> G (+) | Glu -> Glu | TPRX2_a_I	A -> G (+) | Leu -> Leu | TPRX3(all)
SNV5		A -> G (+) | Ala -> Ala | DUXA_a_I, DUXA_a_II, DUXA_b_I	A -> G (+) | His -> Arg | LEUTX_a_I, LEUTX_a_II, LEUTX_a_III	G -> A (-) | Gyc -> Arg | NOBOX(all)		G -> C (+) | Gly -> Ala |TPRX2_a_I, TPRX2_a_II, TPRX2_a_IV, TPRX2_b_I	G -> A (-) | Ser -> Ser | TPRX3_b_III
SNV6		C -> T (-) | Gln -> Stop codon | DUXA_a_I	A -> T (-) | in the 3'-UTR | LEUTX_a_II	G -> A (-) | Arg -> Gln | NOBOX(all)		G -> A (-) | Ser -> Asn | TPRX2_a_I, TPRX2_a_II, TPRX2_a_IV, TPRX2_b_I	T -> G (+) | Phe -> Cys | TPRX3(all)
SNV7		T -> C (+) | in the 3'-UTR | DUXA(all)	ATT insertion (-) | in the 3'-UTR |LEUTX_a_I, LEUTX_a_II, LEUTX_a_III	G -> A (-) | Pro -> Pro | NOBOX(all)		C -> T (-) | Pro -> Ser | TPRX2_a_II	G -> A (-) |Ser -> Asn | TPRX3(all)
SNV8			G -> A (+) | in the 3'-UTR | LEUTX_a_I, LEUTX_a_II, LEUTX_a_III	A -> G (+) | in the 3'-UTR | NOBOX(all)		G -> A (-) | Gly -> Ser | TPRX2_b_I	A -> G (+) | in the 3'-UTR | TPRX3(all)
SNV9			G -> T (+) | in the 3'-UTR | LEUTX_a_I, LEUTX_a_II, LEUTX_a_III	A -> C (+) | in the 3'-UTR | NOBOX(all)		T -> C (-) | Tyr -> Tyr | TPRX2_a_I, TPRX2_a_II, TPRX2_b_I	T -> C (+) | in the 3'-UTR | TPRX3_a_I, TPRX3_a_II, TPRX3_a_III, TPRX3_b_II, TPRX3_b_III
SNV10			C -> T (+) | in the 3'-UTR | LEUTX_a_I, LEUTX_a_II, LEUTX_a_III	G -> A (+) | in the 3'-UTR | NOBOX(all)		C -> G (-) | Ala -> Ala | TPRX2_a_I, TPRX2_a_II, TPRX2_b_I	T -> C (+) | in the 3'-UTR | TPRX3(all)
SNV11						C -> T (-) |in the 3'-UTR | TPRX2_a_I, TPRX2_a_II	T -> G (+) | in the 3'-UTR | TPRX3(all)
SNV12						G -> A (+) |in the 3'-UTR | TPRX2_a_I, TPRX2_a_II, TPRX2_a_IV, TPRX2_a_V, TPRX2_d_I	T -> C (+) | in the 3'-UTR | TPRX3(all)
SNV13						A -> G (+) |in the 3'-UTR | TPRX2_a_I, TPRX2_a_II, TPRX2_a_IV, TPRX2_a_V, TPRX2_d_I
(+) indicates previously reported SNVs.
(-) indicates SNVs previoulsy not reported based on the analyzed datasets.
(all) inadicates that the SNV found in all cDNA clones.

## Sheet: Supplementary Table S3
Supplementary Table S3. RNAseq read numbers.
Sample name	Number of raw reads	Read # after trimming and filtering	Alignment rate	Dox	Final cDNA amounts pooled (ng)	Cell line
2_F	52881806	51673529	0.8662	-	47.9	A
2_R	52881806	51673529
6_F	49143393	47409233	0.8692	+	47.9
6_R	49143393	47409233
9_F	45449211	44500066	0.8976	-	47.9	B
9_R	45449211	44500066
10_F	62036456	59887867	0.8041	+	47.9
10_R	62036456	59887867

## Sheet: Supplementary Table S4
Supplementary Table S4. Significantly upregulated genes in Paulson et al and TPRX3 overexpression dataset.
Significantly upregulated genes in both 16-cell/2-cell and TPRX3 overexpression
gene	gene_name	gene_biotype
ENSBTAG00000009188.5	GART	protein_coding
ENSBTAG00000043305.2		snoRNA
Significantly upregulated genes in both 16-cell/4-cell and TPRX3 overexpression
gene	gene_name	gene_biotype
ENSBTAG00000009188.5	GART	protein_coding
ENSBTAG00000043305.2		snoRNA
Significantly upregulated genes in both 16-cell/8-cell and TPRX3 overexpression
gene	gene_name	gene_biotype
ENSBTAG00000052292.1	U2	snRNA
Significantly upregulated genes in both morula/2-cell and TPRX3 overexpression
gene	gene_name	gene_biotype
ENSBTAG00000001021.7	CYP1A1	protein_coding
ENSBTAG00000009188.5	GART	protein_coding
ENSBTAG00000029592.2	5S_rRNA	rRNA
ENSBTAG00000051291.1	U1	snRNA
ENSBTAG00000050956.1	U2	snRNA
ENSBTAG00000052292.1	U2	snRNA
ENSBTAG00000052024.1	U2	snRNA
ENSBTAG00000048412.1	U3	snoRNA
ENSBTAG00000049916.1	Metazoa_SRP	misc_RNA
ENSBTAG00000043461.2	Y_RNA	misc_RNA
ENSBTAG00000043086.2	Y_RNA	misc_RNA
ENSBTAG00000042414.2		snoRNA
ENSBTAG00000043305.2		snoRNA
ENSBTAG00000042354.2	SNORA3A	snoRNA
ENSBTAG00000042702.2	SNORA4	snoRNA
ENSBTAG00000043295.2	SNORA13	snoRNA
ENSBTAG00000042605.2		snoRNA
ENSBTAG00000042863.2		snoRNA
ENSBTAG00000042661.2	SNORA55	snoRNA
ENSBTAG00000042723.2		snRNA
ENSBTAG00000042417.2	SNORA53	snoRNA
ENSBTAG00000042662.2	SNORD17	snoRNA
ENSBTAG00000042099.2	SNORD12C	snoRNA
ENSBTAG00000044788.2		snoRNA
Significantly upregulated genes in both morula/4-cell and TPRX3 overexpression
gene	gene_name	gene_biotype
ENSBTAG00000009188.5	GART	protein_coding
ENSBTAG00000051291.1	U1	snRNA
ENSBTAG00000050956.1	U2	snRNA
ENSBTAG00000052292.1	U2	snRNA
ENSBTAG00000052024.1	U2	snRNA
ENSBTAG00000048412.1	U3	snoRNA
ENSBTAG00000049916.1	Metazoa_SRP	misc_RNA
ENSBTAG00000050344.1	SNORA73	snoRNA
ENSBTAG00000042414.2		snoRNA
ENSBTAG00000043305.2		snoRNA
ENSBTAG00000042702.2	SNORA4	snoRNA
ENSBTAG00000043295.2	SNORA13	snoRNA
ENSBTAG00000042605.2		snoRNA
ENSBTAG00000042863.2		snoRNA
ENSBTAG00000042661.2	SNORA55	snoRNA
ENSBTAG00000042723.2		snRNA
ENSBTAG00000042417.2	SNORA53	snoRNA
ENSBTAG00000042662.2	SNORD17	snoRNA
ENSBTAG00000042099.2	SNORD12C	snoRNA
ENSBTAG00000044788.2		snoRNA
Significantly upregulated genes in both morula/8-cell and TPRX3 overexpression
gene	gene_name	gene_biotype
ENSBTAG00000009188.5	GART	protein_coding
ENSBTAG00000050983.1	5S_rRNA	rRNA
ENSBTAG00000051291.1	U1	snRNA
ENSBTAG00000050956.1	U2	snRNA
ENSBTAG00000052292.1	U2	snRNA
ENSBTAG00000052024.1	U2	snRNA
ENSBTAG00000048412.1	U3	snoRNA
ENSBTAG00000049916.1	Metazoa_SRP	misc_RNA
ENSBTAG00000043086.2	Y_RNA	misc_RNA
ENSBTAG00000042414.2		snoRNA
ENSBTAG00000043305.2		snoRNA
ENSBTAG00000042702.2	SNORA4	snoRNA
ENSBTAG00000043295.2	SNORA13	snoRNA
ENSBTAG00000042605.2		snoRNA
ENSBTAG00000042863.2		snoRNA
ENSBTAG00000042661.2	SNORA55	snoRNA
ENSBTAG00000042723.2		snRNA
ENSBTAG00000042662.2	SNORD17	snoRNA
ENSBTAG00000042099.2	SNORD12C	snoRNA
ENSBTAG00000044788.2		snoRNA
Significantly upregulated genes in both blastocyst/2-cell and TPRX3 overexpression
gene	gene_name	gene_biotype
ENSBTAG00000054661.1	bta-mir-2887-1	miRNA
ENSBTAG00000001021.7	CYP1A1	protein_coding
ENSBTAG00000009188.5	GART	protein_coding
ENSBTAG00000028919.2	5S_rRNA	rRNA
ENSBTAG00000029592.2	5S_rRNA	rRNA
ENSBTAG00000051291.1	U1	snRNA
ENSBTAG00000050956.1	U2	snRNA
ENSBTAG00000052292.1	U2	snRNA
ENSBTAG00000050245.1	U2	snRNA
ENSBTAG00000051514.1	U2	snRNA
ENSBTAG00000052024.1	U2	snRNA
ENSBTAG00000048412.1	U3	snoRNA
ENSBTAG00000050180.1	Metazoa_SRP	misc_RNA
ENSBTAG00000049916.1	Metazoa_SRP	misc_RNA
ENSBTAG00000043461.2	Y_RNA	misc_RNA
ENSBTAG00000043086.2	Y_RNA	misc_RNA
ENSBTAG00000050344.1	SNORA73	snoRNA
ENSBTAG00000042414.2		snoRNA
ENSBTAG00000043305.2		snoRNA
ENSBTAG00000042354.2	SNORA3A	snoRNA
ENSBTAG00000042702.2	SNORA4	snoRNA
ENSBTAG00000043295.2	SNORA13	snoRNA
ENSBTAG00000042605.2		snoRNA
ENSBTAG00000042863.2		snoRNA
ENSBTAG00000042661.2	SNORA55	snoRNA
ENSBTAG00000042723.2		snRNA
ENSBTAG00000042417.2	SNORA53	snoRNA
ENSBTAG00000042662.2	SNORD17	snoRNA
ENSBTAG00000042099.2	SNORD12C	snoRNA
ENSBTAG00000044788.2		snoRNA
Significantly upregulated genes in both blastocyst/4-cell and TPRX3 overexpression
gene	gene_name	gene_biotype
ENSBTAG00000054661.1	bta-mir-2887-1	miRNA
ENSBTAG00000009188.5	GART	protein_coding
ENSBTAG00000051291.1	U1	snRNA
ENSBTAG00000050956.1	U2	snRNA
ENSBTAG00000052292.1	U2	snRNA
ENSBTAG00000052024.1	U2	snRNA
ENSBTAG00000048412.1	U3	snoRNA
ENSBTAG00000050180.1	Metazoa_SRP	misc_RNA
ENSBTAG00000049916.1	Metazoa_SRP	misc_RNA
ENSBTAG00000043086.2	Y_RNA	misc_RNA
ENSBTAG00000050344.1	SNORA73	snoRNA
ENSBTAG00000042414.2		snoRNA
ENSBTAG00000043305.2		snoRNA
ENSBTAG00000042702.2	SNORA4	snoRNA
ENSBTAG00000043295.2	SNORA13	snoRNA
ENSBTAG00000042605.2		snoRNA
ENSBTAG00000042863.2		snoRNA
ENSBTAG00000042661.2	SNORA55	snoRNA
ENSBTAG00000042723.2		snRNA
ENSBTAG00000042417.2	SNORA53	snoRNA
ENSBTAG00000042662.2	SNORD17	snoRNA
ENSBTAG00000042099.2	SNORD12C	snoRNA
ENSBTAG00000044788.2		snoRNA
Significantly upregulated genes in both blastocyst/8-cell and TPRX3 overexpression
gene	gene_name	gene_biotype
ENSBTAG00000054661.1	bta-mir-2887-1	miRNA
ENSBTAG00000009188.5	GART	protein_coding
ENSBTAG00000052390.1	5S_rRNA	rRNA
ENSBTAG00000037199.2	5S_rRNA	rRNA
ENSBTAG00000051291.1	U1	snRNA
ENSBTAG00000050956.1	U2	snRNA
ENSBTAG00000052292.1	U2	snRNA
ENSBTAG00000051514.1	U2	snRNA
ENSBTAG00000052024.1	U2	snRNA
ENSBTAG00000048412.1	U3	snoRNA
ENSBTAG00000050180.1	Metazoa_SRP	misc_RNA
ENSBTAG00000049916.1	Metazoa_SRP	misc_RNA
ENSBTAG00000043461.2	Y_RNA	misc_RNA
ENSBTAG00000043086.2	Y_RNA	misc_RNA
ENSBTAG00000050344.1	SNORA73	snoRNA
ENSBTAG00000042414.2		snoRNA
ENSBTAG00000043305.2		snoRNA
ENSBTAG00000042354.2	SNORA3A	snoRNA
ENSBTAG00000042702.2	SNORA4	snoRNA
ENSBTAG00000043295.2	SNORA13	snoRNA
ENSBTAG00000042605.2		snoRNA
ENSBTAG00000042863.2		snoRNA
ENSBTAG00000042661.2	SNORA55	snoRNA
ENSBTAG00000042723.2		snRNA
ENSBTAG00000042417.2	SNORA53	snoRNA
ENSBTAG00000042662.2	SNORD17	snoRNA
ENSBTAG00000042099.2	SNORD12C	snoRNA
ENSBTAG00000044788.2		snoRNA

## Sheet: Supplementary Table S5
Supplementary Table S5. Significantly upregulated genes in Graf et al and TPRX3 overexpression dataset.
Significantly upregulated genes in both MII/GV oocyte and TPRX3 overexpression
gene	gene_name	gene_biotype
ENSBTAG00000043550.1	CYTB	protein_coding
ENSBTAG00000043556.1	COX2	protein_coding
ENSBTAG00000043558.1	ND1	protein_coding
ENSBTAG00000043559.1	ND4L	protein_coding
ENSBTAG00000043560.1	COX3	protein_coding
ENSBTAG00000043563.1	ND5	protein_coding
ENSBTAG00000043564.1	ATP8	protein_coding
ENSBTAG00000043568.1	ND3	protein_coding
ENSBTAG00000043571.1	ND2	protein_coding
ENSBTAG00000043576.1		Mt_tRNA
ENSBTAG00000043577.1	ND4	protein_coding
ENSBTAG00000043584.1	ATP6	protein_coding
Significantly upregulated genes in both 4-cell/MII oocyte and TPRX3 overexpression
gene	gene_name	gene_biotype
TPRX3	TPRX3	protein_coding
Significantly upregulated genes in both 8-cell/4-cell and TPRX3 overexpression
gene	gene_name	gene_biotype
ENSBTAG00000009188.5	GART	protein_coding
ENSBTAG00000043556.1	COX2	protein_coding
ENSBTAG00000043561.1	COX1	protein_coding
ENSBTAG00000043567.1		Mt_rRNA
ENSBTAG00000043570.1		Mt_rRNA
ENSBTAG00000044788.2		snoRNA
ENSBTAG00000048412.1	U3	snoRNA
ENSBTAG00000049798.1	U3	snoRNA
ENSBTAG00000050344.1	SNORA73	snoRNA
TPRX3	TPRX3	protein_coding
Significantly upregulated genes in both 16-cell/8-cell and TPRX3 overexpression
gene	gene_name	gene_biotype
ENSBTAG00000043576.1		Mt_tRNA
Significantly upregulated genes in both Blastocyst/16-cell and TPRX3 overexpression
gene	gene_name	gene_biotype
ENSBTAG00000043545.1		Mt_tRNA
ENSBTAG00000043550.1	CYTB	protein_coding
ENSBTAG00000043556.1	COX2	protein_coding
ENSBTAG00000043558.1	ND1	protein_coding
ENSBTAG00000043559.1	ND4L	protein_coding
ENSBTAG00000043560.1	COX3	protein_coding
ENSBTAG00000043561.1	COX1	protein_coding
ENSBTAG00000043563.1	ND5	protein_coding
ENSBTAG00000043567.1		Mt_rRNA
ENSBTAG00000043568.1	ND3	protein_coding
ENSBTAG00000043570.1		Mt_rRNA
ENSBTAG00000043571.1	ND2	protein_coding
ENSBTAG00000043577.1	ND4	protein_coding
ENSBTAG00000043584.1	ATP6	protein_coding
