# Supplementary material for: Molecular cloning of PRD-like homeobox genes expressed in bovine oocytes and early IVF embryos
Source: BMC Genomics. 2024 Nov 6;25:1048. doi: 10.1186/s12864-024-10969-w (PMC11542365; doi:10.1186/s12864-024-10969-w)
Supplement: Supplementary file 2 — Supplementary Material 2: Additional file 6: Data S1. Count matrix of doxycycline-treated and non-treated samples. (.xlsx). Additional file 7: Data S2. DESeq2 results output. Additional file 8: Data S3. Differentially expressed genes in BFFs upon TPRX3 overexpression (adjusted P < 0.05). [file 12864_2024_10969_MOESM2_ESM.xlsx]

## Sheet: Supplementary Data S1
Supplementary Data S1. Count matrix of doxycycline-treated and non-treated samples.
	`-dox_rep1`	`+dox_rep1`	`-dox_rep2`	`+dox_rep2`
ARGFX	0	0	0	0
ENSBTAG00000000005.6	1176	1139	1144	735
ENSBTAG00000000008.6	0	0	0	0
ENSBTAG00000000009.6	67	53	142	41
ENSBTAG00000000010.4	1010	811	1079	663
ENSBTAG00000000011.4	13	67	28	59
ENSBTAG00000000012.5	115	115	223	121
ENSBTAG00000000013.6	1042	1044	975	666
ENSBTAG00000000014.5	2742	2537	2356	1723
ENSBTAG00000000015.6	62	30	43	34
ENSBTAG00000000016.4	11	0	7	5
ENSBTAG00000000019.6	8664	9047	7786	5449
ENSBTAG00000000020.7	0	0	14	0
ENSBTAG00000000021.5	893	760	847	705
ENSBTAG00000000022.6	166	201	116	104
ENSBTAG00000000023.6	2169	1834	1945	1355
ENSBTAG00000000024.7	2223	1835	1862	1577
ENSBTAG00000000025.6	5145	4219	4342	3029
ENSBTAG00000000026.4	375	454	376	332
ENSBTAG00000000027.6	0	0	0	0
ENSBTAG00000000029.4	0	0	0	0
ENSBTAG00000000030.6	88	51	74	120
ENSBTAG00000000031.5	105	121	128	85
ENSBTAG00000000032.6	0	0	9	0
ENSBTAG00000000033.5	136	103	99	63
ENSBTAG00000000037.6	717	388	661	483
ENSBTAG00000000039.5	310	278	302	191
ENSBTAG00000000040.6	2004	1670	1753	1209
ENSBTAG00000000042.3	3008	2546	3325	2176
ENSBTAG00000000044.6	0	0	3	3
ENSBTAG00000000046.6	292	191	270	201
ENSBTAG00000000049.6	116	120	74	95
ENSBTAG00000000050.3	579	541	869	607
ENSBTAG00000000052.5	129	84	134	80
ENSBTAG00000000053.6	426	543	776	622
ENSBTAG00000000054.6	1103	831	1099	788
ENSBTAG00000000056.5	946	790	822	656
ENSBTAG00000000057.4	752	552	1007	657
ENSBTAG00000000060.2	3	0	0	0
ENSBTAG00000000061.6	3185	2812	3183	2589
ENSBTAG00000000062.6	1109	887	989	726
ENSBTAG00000000064.4	325	239	246	151
ENSBTAG00000000065.6	311	303	351	299
ENSBTAG00000000066.5	0	0	6	0
ENSBTAG00000000067.4	889	905	1026	590
ENSBTAG00000000070.5	0	0	0	0
ENSBTAG00000000071.4	0	0	0	23
ENSBTAG00000000072.5	514	610	504	373
ENSBTAG00000000073.5	9785	7730	12787	8492
ENSBTAG00000000074.5	294	222	247	234
ENSBTAG00000000076.5	1026	681	788	466
ENSBTAG00000000077.6	2131	1841	2212	1577
ENSBTAG00000000078.4	3804	2571	4426	3058
ENSBTAG00000000079.6	128	184	113	121
ENSBTAG00000000080.5	1463	1156	1478	1035
ENSBTAG00000000081.6	2924	1899	2209	1361
ENSBTAG00000000082.3	35	7	11	28
ENSBTAG00000000084.5	736	798	902	687
ENSBTAG00000000085.6	0	0	0	0
ENSBTAG00000000087.6	2379	2353	2500	1819
ENSBTAG00000000088.6	14920	13591	16519	10177
ENSBTAG00000000090.6	328	176	319	242
ENSBTAG00000000091.2	1925	1505	2350	1518
ENSBTAG00000000092.6	1256	1160	1449	992
ENSBTAG00000000094.6	441	352	552	394
ENSBTAG00000000095.6	244	482	526	778
ENSBTAG00000000097.4	3342	3548	3639	2193
ENSBTAG00000000098.6	959	604	676	555
ENSBTAG00000000099.6	6115	4774	4483	3047
ENSBTAG00000000102.4	93	83	207	164
ENSBTAG00000000103.6	1154	943	1273	892
ENSBTAG00000000105.5	1294	1221	1011	598
ENSBTAG00000000106.6	0	0	0	0
ENSBTAG00000000108.6	997	756	782	667
ENSBTAG00000000109.6	3694	3169	9260	6464
ENSBTAG00000000111.6	2734	2421	3013	2014
ENSBTAG00000000113.6	12858	8725	8837	6167
ENSBTAG00000000115.6	1001	915	788	486
ENSBTAG00000000118.6	0	0	0	0
ENSBTAG00000000120.6	726	545	986	689
ENSBTAG00000000123.4	0	4	11	15
ENSBTAG00000000124.6	0	6	0	0
ENSBTAG00000000125.6	771	700	660	547
ENSBTAG00000000128.4	429	404	381	254
ENSBTAG00000000130.6	71	19	38	25
ENSBTAG00000000131.6	1958	1388	1855	1106
ENSBTAG00000000132.3	20597	16868	20044	13325
ENSBTAG00000000133.5	23	20	49	33
ENSBTAG00000000134.5	272	255	183	193
ENSBTAG00000000137.6	5401	4362	3558	2618
ENSBTAG00000000138.6	0	0	0	0
ENSBTAG00000000139.6	1964	1549	1360	1169
ENSBTAG00000000140.5	343	241	459	413
ENSBTAG00000000141.3	1604	1729	2049	1549
ENSBTAG00000000144.6	0	0	0	0
ENSBTAG00000000145.6	0	0	0	2
ENSBTAG00000000146.6	6512	4801	5819	4048
ENSBTAG00000000147.6	329	288	382	298
ENSBTAG00000000149.6	4136	3704	4259	3003
ENSBTAG00000000152.6	12184	8723	9852	7058
ENSBTAG00000000153.4	204	257	127	107
ENSBTAG00000000154.6	9	22	10	25
ENSBTAG00000000157.6	167	109	181	94
ENSBTAG00000000160.5	2734	2056	2328	1723
ENSBTAG00000000161.6	100	55	77	63
ENSBTAG00000000162.5	483	397	647	423
ENSBTAG00000000163.6	245	220	332	343
ENSBTAG00000000164.3	0	0	0	0
ENSBTAG00000000168.4	0	3	2	0
ENSBTAG00000000169.4	167	151	54	50
ENSBTAG00000000170.4	0	0	23	0
ENSBTAG00000000172.5	0	0	0	8
ENSBTAG00000000175.6	634	666	799	470
ENSBTAG00000000176.5	1500	1439	1192	832
ENSBTAG00000000177.6	50	73	170	161
ENSBTAG00000000179.5	297	196	164	125
ENSBTAG00000000181.5	0	0	0	0
ENSBTAG00000000182.6	734	624	1451	902
ENSBTAG00000000184.6	7198	5421	6512	4190
ENSBTAG00000000185.6	0	0	17	4
ENSBTAG00000000186.5	275	217	321	144
ENSBTAG00000000188.3	0	0	0	0
ENSBTAG00000000189.6	20	30	14	16
ENSBTAG00000000191.5	620	610	575	497
ENSBTAG00000000195.6	163	193	174	102
ENSBTAG00000000197.4	570	487	416	311
ENSBTAG00000000198.6	0	0	0	0
ENSBTAG00000000199.5	2043	1986	2064	1308
ENSBTAG00000000201.6	2097	1767	1878	1309
ENSBTAG00000000202.4	328	308	271	153
ENSBTAG00000000203.5	5646	5215	7111	5619
ENSBTAG00000000204.5	415	330	484	328
ENSBTAG00000000205.6	1745	2030	1777	1262
ENSBTAG00000000207.4	433	427	499	275
ENSBTAG00000000210.5	4529	3503	3313	2716
ENSBTAG00000000211.6	156	211	217	156
ENSBTAG00000000212.4	2210	2002	2170	1513
ENSBTAG00000000213.5	669	745	794	513
ENSBTAG00000000214.6	0	0	0	2
ENSBTAG00000000215.5	10614	8837	8257	5870
ENSBTAG00000000218.6	1337	1053	1118	659
ENSBTAG00000000219.6	72	140	112	56
ENSBTAG00000000220.6	46	59	28	29
ENSBTAG00000000221.6	522	569	596	483
ENSBTAG00000000222.7	3144	2854	3834	2504
ENSBTAG00000000223.6	1501	1486	1345	925
ENSBTAG00000000224.4	60	32	20	35
ENSBTAG00000000225.6	434	485	565	407
ENSBTAG00000000226.5	0	0	0	0
ENSBTAG00000000228.6	0	0	0	0
ENSBTAG00000000229.6	0	0	0	9
ENSBTAG00000000231.6	1587	1327	1233	990
ENSBTAG00000000232.4	7	0	0	0
ENSBTAG00000000233.5	0	0	0	0
ENSBTAG00000000236.5	18159	14616	14245	9472
ENSBTAG00000000237.5	0	0	0	0
ENSBTAG00000000238.6	69	18	44	33
ENSBTAG00000000240.5	22	37	24	18
ENSBTAG00000000241.6	6309	5279	5688	4139
ENSBTAG00000000242.2	73	100	97	85
ENSBTAG00000000243.4	2098	1854	2133	1315
ENSBTAG00000000244.5	97	71	465	298
ENSBTAG00000000245.6	2753	2195	3079	2130
ENSBTAG00000000246.6	148	103	255	160
ENSBTAG00000000250.4	312	307	280	195
ENSBTAG00000000251.6	251	252	221	181
ENSBTAG00000000252.5	1010	864	961	778
ENSBTAG00000000253.6	13764	10209	12658	8815
ENSBTAG00000000256.6	98	92	172	86
ENSBTAG00000000257.5	96	86	88	83
ENSBTAG00000000259.6	0	0	0	0
ENSBTAG00000000260.5	562	514	484	333
ENSBTAG00000000261.5	0	0	0	0
ENSBTAG00000000264.6	0	0	6	0
ENSBTAG00000000265.5	802	670	638	305
ENSBTAG00000000266.6	1015	878	1026	559
ENSBTAG00000000267.6	2113	1571	1969	1598
ENSBTAG00000000269.6	948	982	798	628
ENSBTAG00000000271.6	194	176	135	135
ENSBTAG00000000273.6	0	0	0	0
ENSBTAG00000000274.6	5661	4877	4934	3291
ENSBTAG00000000275.6	834	667	732	394
ENSBTAG00000000277.6	3193	3368	3024	2647
ENSBTAG00000000278.4	0	0	0	4
ENSBTAG00000000279.4	215	100	171	126
ENSBTAG00000000281.4	111	52	120	64
ENSBTAG00000000283.6	50896	32584	41704	26464
ENSBTAG00000000284.6	11	0	53	43
ENSBTAG00000000285.6	157	136	91	75
ENSBTAG00000000286.6	1090	735	770	697
ENSBTAG00000000287.4	1025	809	719	473
ENSBTAG00000000288.7	4149	3082	4153	3020
ENSBTAG00000000289.4	936	732	792	794
ENSBTAG00000000290.6	2043	1854	1740	1061
ENSBTAG00000000291.6	2211	2079	2111	1505
ENSBTAG00000000292.6	1257	830	1376	667
ENSBTAG00000000295.5	296	206	281	156
ENSBTAG00000000296.6	1812	1513	1547	1171
ENSBTAG00000000297.5	867	708	980	601
ENSBTAG00000000300.4	264	293	381	231
ENSBTAG00000000301.4	10	9	4	12
ENSBTAG00000000305.6	2434	2176	1739	1363
ENSBTAG00000000306.5	0	0	0	7
ENSBTAG00000000308.6	2365	2164	1943	1492
ENSBTAG00000000309.6	0	0	0	0
ENSBTAG00000000310.6	3542	2966	2794	2092
ENSBTAG00000000312.6	2588	2246	1948	1369
ENSBTAG00000000313.4	131	166	156	103
ENSBTAG00000000315.6	1554	1600	1536	1178
ENSBTAG00000000317.6	462	405	270	234
ENSBTAG00000000320.6	3140	2595	2693	2009
ENSBTAG00000000321.6	1212	939	1200	946
ENSBTAG00000000322.6	4070	3887	3648	2905
ENSBTAG00000000326.4	0	0	0	0
ENSBTAG00000000328.3	0	0	0	0
ENSBTAG00000000329.6	0	0	3	16
ENSBTAG00000000330.6	485	380	339	260
ENSBTAG00000000332.6	897	911	608	456
ENSBTAG00000000333.5	0	0	18	8
ENSBTAG00000000335.5	0	0	0	4
ENSBTAG00000000336.5	0	0	0	0
ENSBTAG00000000340.3	2317	2032	1916	1043
ENSBTAG00000000341.5	510	450	514	374
ENSBTAG00000000342.6	2873	2517	3056	2178
ENSBTAG00000000343.4	337	267	436	260
ENSBTAG00000000344.5	0	0	0	0
ENSBTAG00000000345.6	4	23	25	5
ENSBTAG00000000347.4	1816	1532	1197	784
ENSBTAG00000000354.2	6	26	13	8
ENSBTAG00000000355.5	217	184	378	169
ENSBTAG00000000356.4	1146	676	932	838
ENSBTAG00000000357.6	4708	3017	4291	2573
ENSBTAG00000000359.6	2028	1996	1718	1507
ENSBTAG00000000362.6	1772	1151	1402	925
ENSBTAG00000000363.6	6696	5012	6426	4526
ENSBTAG00000000365.6	781	609	663	402
ENSBTAG00000000368.6	0	0	0	0
ENSBTAG00000000369.6	2274	1791	2693	2236
ENSBTAG00000000371.6	1997	1914	1700	1316
ENSBTAG00000000372.6	302	321	353	228
ENSBTAG00000000374.4	26	32	71	96
ENSBTAG00000000375.6	8286	6297	7010	4871
ENSBTAG00000000376.6	0	0	0	0
ENSBTAG00000000377.5	0	0	0	0
ENSBTAG00000000379.5	1397	1660	1489	1042
ENSBTAG00000000381.6	0	0	0	0
ENSBTAG00000000382.4	1206	1048	953	849
ENSBTAG00000000385.6	656	703	833	553
ENSBTAG00000000387.4	478	524	484	386
ENSBTAG00000000389.5	556	340	485	269
ENSBTAG00000000390.6	494	374	317	313
ENSBTAG00000000392.5	303	251	249	256
ENSBTAG00000000393.5	182	175	81	73
ENSBTAG00000000394.6	3633	2980	3175	2058
ENSBTAG00000000395.4	1807	1308	2499	1620
ENSBTAG00000000396.6	1236	1055	1127	718
ENSBTAG00000000397.5	26	0	63	25
ENSBTAG00000000399.6	0	0	4	0
ENSBTAG00000000400.5	0	0	0	0
ENSBTAG00000000401.6	0	0	2	0
ENSBTAG00000000404.3	1161	1094	1430	792
ENSBTAG00000000405.5	1072	1070	1448	1007
ENSBTAG00000000406.5	1057	786	1039	666
ENSBTAG00000000409.6	1058	937	995	921
ENSBTAG00000000410.6	0	0	0	0
ENSBTAG00000000411.5	3283	2382	2330	1711
ENSBTAG00000000413.5	102	49	153	93
ENSBTAG00000000414.6	0	0	0	0
ENSBTAG00000000415.6	13653	12469	13208	9777
ENSBTAG00000000417.6	1474	1281	1686	1138
ENSBTAG00000000418.5	0	0	0	0
ENSBTAG00000000419.5	13	0	0	0
ENSBTAG00000000421.6	8337	6573	6726	4923
ENSBTAG00000000422.6	645	425	653	525
ENSBTAG00000000423.5	573	523	452	321
ENSBTAG00000000425.5	53	60	46	73
ENSBTAG00000000426.3	0	0	0	0
ENSBTAG00000000428.6	1648	1239	1678	961
ENSBTAG00000000429.6	4167	3203	3943	2677
ENSBTAG00000000432.6	0	0	0	3
ENSBTAG00000000434.6	14980	13970	5000	4594
ENSBTAG00000000435.6	647	489	613	458
ENSBTAG00000000436.2	489	399	562	326
ENSBTAG00000000437.5	0	0	0	0
ENSBTAG00000000438.5	0	0	0	0
ENSBTAG00000000439.6	1421	1313	955	793
ENSBTAG00000000440.6	201	264	117	167
ENSBTAG00000000442.4	10208	10008	7872	6117
ENSBTAG00000000445.6	0	0	0	5
ENSBTAG00000000446.6	5076	3674	3758	2811
ENSBTAG00000000447.6	480	429	455	317
ENSBTAG00000000448.4	133	108	257	156
ENSBTAG00000000451.6	371	487	365	222
ENSBTAG00000000454.4	560	482	648	493
ENSBTAG00000000455.6	1395	1131	1912	1296
ENSBTAG00000000456.5	0	0	0	0
ENSBTAG00000000457.3	128	60	82	94
ENSBTAG00000000458.5	8864	7542	9355	6921
ENSBTAG00000000459.6	717	705	1010	577
ENSBTAG00000000460.6	13761	11239	8895	6613
ENSBTAG00000000462.5	634	298	743	410
ENSBTAG00000000469.4	6063	4868	5262	3596
ENSBTAG00000000470.3	0	0	0	0
ENSBTAG00000000472.6	209	132	173	149
ENSBTAG00000000473.6	775	580	618	329
ENSBTAG00000000475.5	114	123	83	63
ENSBTAG00000000476.6	48	16	45	25
ENSBTAG00000000477.6	0	0	0	9
ENSBTAG00000000478.5	0	0	5	0
ENSBTAG00000000480.5	2037	1985	2121	1580
ENSBTAG00000000483.5	374	518	614	383
ENSBTAG00000000484.5	812	799	1121	756
ENSBTAG00000000489.5	161	144	148	108
ENSBTAG00000000490.5	297	224	198	200
ENSBTAG00000000492.6	5490	4767	4507	3274
ENSBTAG00000000494.6	609	523	467	328
ENSBTAG00000000495.5	86	21	24	40
ENSBTAG00000000496.6	18	17	54	20
ENSBTAG00000000497.4	2602	2373	2647	1903
ENSBTAG00000000500.5	675	481	721	529
ENSBTAG00000000501.6	535	680	655	478
ENSBTAG00000000502.6	0	0	0	0
ENSBTAG00000000504.5	556	683	545	448
ENSBTAG00000000505.5	321	211	206	168
ENSBTAG00000000507.6	284	346	170	218
ENSBTAG00000000510.4	1111	974	1107	735
ENSBTAG00000000511.6	755	443	664	522
ENSBTAG00000000512.5	1526	1018	1575	1073
ENSBTAG00000000516.4	0	0	3	13
ENSBTAG00000000517.6	418	308	368	261
ENSBTAG00000000518.6	0	0	0	0
ENSBTAG00000000520.6	18	22	59	32
ENSBTAG00000000521.6	551	542	340	317
ENSBTAG00000000522.5	0	0	10	4
ENSBTAG00000000524.3	5994	5612	5783	4822
ENSBTAG00000000526.6	1636	1375	769	601
ENSBTAG00000000527.6	3507	2865	2674	1950
ENSBTAG00000000528.6	873	633	939	626
ENSBTAG00000000529.6	503	383	467	407
ENSBTAG00000000531.4	0	0	0	0
ENSBTAG00000000532.3	902	735	839	728
ENSBTAG00000000533.6	47	91	45	28
ENSBTAG00000000534.3	0	0	0	0
ENSBTAG00000000535.5	402	274	255	246
ENSBTAG00000000536.6	88	107	157	125
ENSBTAG00000000539.6	575	700	626	514
ENSBTAG00000000540.6	0	0	20	11
ENSBTAG00000000541.6	0	0	0	0
ENSBTAG00000000542.6	5689	5489	6039	4892
ENSBTAG00000000545.6	3647	3073	2608	1894
ENSBTAG00000000546.5	1699	1656	1499	1208
ENSBTAG00000000548.6	706	710	591	424
ENSBTAG00000000550.3	4380	3759	3775	2280
ENSBTAG00000000551.3	963	1029	946	679
ENSBTAG00000000552.6	0	0	12	0
ENSBTAG00000000555.6	4112	3073	2278	1893
ENSBTAG00000000558.3	0	0	3	0
ENSBTAG00000000559.6	241	230	573	565
ENSBTAG00000000560.6	363	389	191	273
ENSBTAG00000000561.5	191	215	147	129
ENSBTAG00000000562.6	2785	2959	2980	2120
ENSBTAG00000000563.6	987	917	869	581
ENSBTAG00000000564.6	0	0	0	6
ENSBTAG00000000565.6	1643	1194	1209	777
ENSBTAG00000000566.6	248	144	133	131
ENSBTAG00000000567.5	0	0	0	0
ENSBTAG00000000568.6	0	0	3	0
ENSBTAG00000000569.6	2264	1746	1749	1121
ENSBTAG00000000570.6	10	8	23	14
ENSBTAG00000000571.6	310	365	364	256
ENSBTAG00000000573.6	0	0	0	0
ENSBTAG00000000574.6	0	0	0	4
ENSBTAG00000000575.6	352457	212913	174684	134587
ENSBTAG00000000576.6	0	0	3	14
ENSBTAG00000000578.6	5293	3987	5392	3592
ENSBTAG00000000579.6	5240	3720	4124	2730
ENSBTAG00000000580.4	0	36	0	19
ENSBTAG00000000581.6	47	46	56	52
ENSBTAG00000000582.5	100	73	83	84
ENSBTAG00000000584.6	0	0	0	0
ENSBTAG00000000585.3	72	101	67	53
ENSBTAG00000000586.6	3573	2569	3068	1933
ENSBTAG00000000588.5	0	0	0	0
ENSBTAG00000000590.6	224	135	147	93
ENSBTAG00000000593.6	279	260	407	224
ENSBTAG00000000595.6	5	0	6	14
ENSBTAG00000000597.6	0	0	0	0
ENSBTAG00000000598.5	1752	1935	3461	2454
ENSBTAG00000000599.6	3540	3182	2249	1854
ENSBTAG00000000601.6	72	20	111	95
ENSBTAG00000000602.6	724	480	588	415
ENSBTAG00000000603.6	440	441	260	227
ENSBTAG00000000604.6	4194	3677	1674	1382
ENSBTAG00000000605.5	3019	3081	3396	2497
ENSBTAG00000000606.6	0	0	0	4
ENSBTAG00000000607.5	4217	3585	3740	2746
ENSBTAG00000000608.4	1940	1662	1431	1425
ENSBTAG00000000609.6	0	1	0	1
ENSBTAG00000000611.4	0	0	0	0
ENSBTAG00000000613.6	2950	2468	2260	1572
ENSBTAG00000000616.6	206	224	204	214
ENSBTAG00000000617.6	0	0	0	0
ENSBTAG00000000619.5	0	0	0	0
ENSBTAG00000000620.4	0	0	0	11
ENSBTAG00000000621.6	200	135	237	256
ENSBTAG00000000622.5	16856	15458	20448	15571
ENSBTAG00000000623.6	508	454	247	270
ENSBTAG00000000625.3	1454	965	1249	862
ENSBTAG00000000626.6	0	30	7	24
ENSBTAG00000000629.6	220	146	105	51
ENSBTAG00000000630.5	3541	2989	2757	2175
ENSBTAG00000000632.6	89	82	69	38
ENSBTAG00000000634.6	234	171	164	132
ENSBTAG00000000638.6	30	14	16	10
ENSBTAG00000000639.4	1919	1711	1849	1509
ENSBTAG00000000640.7	1493	1664	1745	1167
ENSBTAG00000000641.5	121	19	69	36
ENSBTAG00000000642.6	4489	3038	4206	3137
ENSBTAG00000000644.6	67	24	133	50
ENSBTAG00000000646.6	1211	1033	946	842
ENSBTAG00000000647.6	1216	1230	1450	827
ENSBTAG00000000648.4	1663	1132	558	354
ENSBTAG00000000650.6	813	750	970	605
ENSBTAG00000000653.5	17	30	42	71
ENSBTAG00000000654.6	1445	1454	1208	868
ENSBTAG00000000655.6	1885	1275	1211	981
ENSBTAG00000000656.6	1776	1140	1103	621
ENSBTAG00000000658.6	21	15	21	18
ENSBTAG00000000660.5	22	13	51	14
ENSBTAG00000000662.5	2935	1924	2377	1713
ENSBTAG00000000664.6	431	439	296	192
ENSBTAG00000000665.5	0	0	15	0
ENSBTAG00000000666.6	568	672	539	488
ENSBTAG00000000667.6	0	0	9	5
ENSBTAG00000000668.5	340	148	261	238
ENSBTAG00000000670.5	1090	1108	1051	883
ENSBTAG00000000671.6	559	433	695	601
ENSBTAG00000000672.6	629	445	986	675
ENSBTAG00000000675.6	1529	1077	1160	851
ENSBTAG00000000676.7	1143	1070	985	771
ENSBTAG00000000678.6	19102	17653	17273	12159
ENSBTAG00000000679.5	2494	2161	2412	1612
ENSBTAG00000000682.6	592	567	539	426
ENSBTAG00000000683.6	1049	870	855	623
ENSBTAG00000000684.6	1409	1322	1654	1005
ENSBTAG00000000686.5	323	270	464	260
ENSBTAG00000000687.6	223	286	288	161
ENSBTAG00000000690.6	0	0	0	0
ENSBTAG00000000694.4	814	897	1000	772
ENSBTAG00000000695.6	4528	3699	3174	2124
ENSBTAG00000000696.6	7024	5740	5834	4314
ENSBTAG00000000697.6	1899	1232	1753	1119
ENSBTAG00000000698.6	0	0	2	3
ENSBTAG00000000699.7	7640	6457	6257	4620
ENSBTAG00000000700.6	11508	9017	7955	5861
ENSBTAG00000000703.5	30	36	27	9
ENSBTAG00000000704.4	7816	6943	7178	5028
ENSBTAG00000000705.3	1686	1412	1267	929
ENSBTAG00000000706.4	1695	1382	2002	1420
ENSBTAG00000000707.6	943	647	906	699
ENSBTAG00000000710.7	1494	1137	1301	854
ENSBTAG00000000711.6	6946	5555	6380	4143
ENSBTAG00000000712.6	1848	1758	1497	1194
ENSBTAG00000000713.6	633	528	569	436
ENSBTAG00000000715.6	9	0	0	12
ENSBTAG00000000717.4	1585	1453	1550	932
ENSBTAG00000000718.6	0	0	0	0
ENSBTAG00000000719.6	0	0	0	0
ENSBTAG00000000720.6	174	170	120	97
ENSBTAG00000000721.5	1092	733	813	717
ENSBTAG00000000725.5	692	672	623	429
ENSBTAG00000000727.5	1021	1062	1009	775
ENSBTAG00000000728.6	5	0	16	37
ENSBTAG00000000730.4	0	0	0	0
ENSBTAG00000000731.5	26	12	31	42
ENSBTAG00000000735.5	0	0	0	0
ENSBTAG00000000736.6	692	464	1024	823
ENSBTAG00000000737.6	987	836	653	739
ENSBTAG00000000738.6	1875	1373	1958	1536
ENSBTAG00000000742.6	17950	12314	16206	11179
ENSBTAG00000000743.6	0	0	0	0
ENSBTAG00000000744.4	1726	1890	1654	1319
ENSBTAG00000000745.6	134	160	817	538
ENSBTAG00000000746.6	1235	842	1012	651
ENSBTAG00000000748.5	236	140	215	137
ENSBTAG00000000749.6	0	0	0	0
ENSBTAG00000000750.6	373	286	229	168
ENSBTAG00000000751.6	0	0	0	0
ENSBTAG00000000752.6	34	65	3	14
ENSBTAG00000000753.6	857	513	647	418
ENSBTAG00000000754.6	2813	2195	1654	1502
ENSBTAG00000000755.5	0	0	86	33
ENSBTAG00000000758.6	312	305	309	267
ENSBTAG00000000759.4	3617	3680	4274	3158
ENSBTAG00000000764.5	1718	1355	1465	1053
ENSBTAG00000000765.6	0	0	0	0
ENSBTAG00000000767.6	188	169	204	121
ENSBTAG00000000770.6	162	164	249	120
ENSBTAG00000000771.6	7518	6062	6899	4761
ENSBTAG00000000772.6	0	0	4	27
ENSBTAG00000000773.6	713	625	692	393
ENSBTAG00000000778.5	96582	67393	75528	52014
ENSBTAG00000000781.6	3623	2212	3507	2482
ENSBTAG00000000782.6	0	0	7	16
ENSBTAG00000000783.6	293	158	228	131
ENSBTAG00000000784.5	474	454	525	390
ENSBTAG00000000785.5	165	110	92	84
ENSBTAG00000000786.6	167	142	212	227
ENSBTAG00000000789.4	1445	1232	1361	1067
ENSBTAG00000000791.5	30	33	38	35
ENSBTAG00000000792.5	133	69	106	28
ENSBTAG00000000793.7	595	478	789	510
ENSBTAG00000000795.5	26	81	68	53
ENSBTAG00000000797.4	1796	1505	1770	1185
ENSBTAG00000000799.5	498	403	609	409
ENSBTAG00000000801.6	735	510	600	390
ENSBTAG00000000802.5	26	36	165	106
ENSBTAG00000000803.5	319	269	348	238
ENSBTAG00000000804.5	731	577	765	509
ENSBTAG00000000805.4	0	0	3	15
ENSBTAG00000000806.6	1687	1714	1531	1450
ENSBTAG00000000807.6	3326	3122	3787	2643
ENSBTAG00000000808.5	1165	1117	1958	1615
ENSBTAG00000000809.5	1315	961	641	678
ENSBTAG00000000810.6	1994	1856	2786	1988
ENSBTAG00000000811.6	778	732	757	429
ENSBTAG00000000812.6	0	0	0	0
ENSBTAG00000000813.6	645	594	661	473
ENSBTAG00000000815.5	6049	4478	6474	4269
ENSBTAG00000000816.6	92	137	99	56
ENSBTAG00000000817.6	212	214	226	168
ENSBTAG00000000818.5	15	10	12	6
ENSBTAG00000000819.6	19	16	32	16
ENSBTAG00000000820.5	1982	1745	3272	2129
ENSBTAG00000000821.6	0	7	0	0
ENSBTAG00000000824.5	670	612	721	545
ENSBTAG00000000825.3	1468	1037	1587	1287
ENSBTAG00000000827.4	4677	3618	3807	2807
ENSBTAG00000000828.5	0	0	0	0
ENSBTAG00000000829.4	207	155	143	96
ENSBTAG00000000830.6	1547	1264	1318	1000
ENSBTAG00000000831.6	596	434	335	258
ENSBTAG00000000833.3	8108	6336	6318	4667
ENSBTAG00000000835.6	0	0	0	26
ENSBTAG00000000836.6	0	0	0	0
ENSBTAG00000000837.5	6123	5112	4883	3360
ENSBTAG00000000838.7	146	60	267	156
ENSBTAG00000000841.6	2767	1983	2211	1780
ENSBTAG00000000842.5	1249	918	772	435
ENSBTAG00000000843.6	235	166	241	177
ENSBTAG00000000845.6	0	26	0	5
ENSBTAG00000000848.6	12245	9044	9374	6331
ENSBTAG00000000851.5	976	1120	1038	839
ENSBTAG00000000853.4	4	2	3	6
ENSBTAG00000000854.6	203	129	199	186
ENSBTAG00000000855.6	9083	6791	8291	5636
ENSBTAG00000000856.6	99	45	92	93
ENSBTAG00000000857.4	1024	744	1070	625
ENSBTAG00000000859.6	1730	1460	1480	941
ENSBTAG00000000861.3	0	0	0	0
ENSBTAG00000000868.6	31	26	11	8
ENSBTAG00000000869.5	172	220	174	141
ENSBTAG00000000871.6	2349	1601	1971	1314
ENSBTAG00000000873.6	27	40	34	0
ENSBTAG00000000874.6	27166	21929	23786	16613
ENSBTAG00000000875.6	741	469	761	513
ENSBTAG00000000877.2	0	36	0	5
ENSBTAG00000000878.6	6917	5913	5416	4291
ENSBTAG00000000879.5	162	129	189	127
ENSBTAG00000000880.4	2113	2175	2203	1520
ENSBTAG00000000885.6	89	46	87	44
ENSBTAG00000000886.6	0	0	5	0
ENSBTAG00000000888.7	0	0	15	15
ENSBTAG00000000892.4	53	81	44	27
ENSBTAG00000000893.4	0	0	0	0
ENSBTAG00000000894.6	19517	18609	14878	12432
ENSBTAG00000000895.6	218	194	151	139
ENSBTAG00000000897.6	55	28	34	41
ENSBTAG00000000898.6	537	804	438	312
ENSBTAG00000000899.5	366	347	389	270
ENSBTAG00000000900.4	1482	1175	1145	909
ENSBTAG00000000902.7	2138	1716	1886	1452
ENSBTAG00000000905.5	909	583	792	671
ENSBTAG00000000908.4	0	0	0	0
ENSBTAG00000000910.6	0	0	5	4
ENSBTAG00000000911.6	3508	3233	3160	2531
ENSBTAG00000000913.3	1546	1601	1892	1481
ENSBTAG00000000914.4	0	0	0	4
ENSBTAG00000000916.6	4	0	18	12
ENSBTAG00000000917.6	5099	4366	6086	4587
ENSBTAG00000000918.5	374	246	275	222
ENSBTAG00000000919.4	11	36	64	23
ENSBTAG00000000920.6	65	19	46	85
ENSBTAG00000000923.5	687	407	877	519
ENSBTAG00000000924.3	72	15	80	35
ENSBTAG00000000925.6	116	147	219	150
ENSBTAG00000000928.6	6325	4369	5440	4033
ENSBTAG00000000933.5	22	14	19	22
ENSBTAG00000000936.5	0	0	0	2
ENSBTAG00000000937.6	4656	4051	6283	4503
ENSBTAG00000000939.6	2437	1728	2073	1595
ENSBTAG00000000940.4	971	730	681	524
ENSBTAG00000000941.6	3100	2608	1859	1257
ENSBTAG00000000942.6	1754	1562	2406	1615
ENSBTAG00000000943.5	342	196	269	249
ENSBTAG00000000944.6	2749	1993	2536	1487
ENSBTAG00000000945.7	0	0	6	6
ENSBTAG00000000946.6	632	426	636	304
ENSBTAG00000000948.6	3990	4226	3895	2752
ENSBTAG00000000949.5	185	113	132	145
ENSBTAG00000000950.4	569	638	483	443
ENSBTAG00000000951.6	1066	788	1304	839
ENSBTAG00000000955.5	233	281	320	283
ENSBTAG00000000957.5	292	192	320	221
ENSBTAG00000000958.4	35	64	31	34
ENSBTAG00000000959.6	52	28	25	29
ENSBTAG00000000960.2	0	5	20	14
ENSBTAG00000000961.4	167	129	112	56
ENSBTAG00000000962.5	0	0	0	0
ENSBTAG00000000963.6	0	0	0	0
ENSBTAG00000000964.6	0	0	0	0
ENSBTAG00000000965.6	0	0	6	0
ENSBTAG00000000966.6	0	0	0	0
ENSBTAG00000000967.6	467	494	376	320
ENSBTAG00000000970.6	21	13	42	25
ENSBTAG00000000973.6	0	0	0	0
ENSBTAG00000000974.5	11351	10689	10582	6731
ENSBTAG00000000977.6	1846	1570	1344	906
ENSBTAG00000000978.5	1066	855	920	672
ENSBTAG00000000979.6	446	507	508	357
ENSBTAG00000000981.4	335	244	349	192
ENSBTAG00000000982.5	0	0	0	0
ENSBTAG00000000983.6	0	0	0	3
ENSBTAG00000000985.5	4365	3711	3868	2865
ENSBTAG00000000986.6	23	0	18	0
ENSBTAG00000000987.6	0	4	0	19
ENSBTAG00000000988.6	349	514	193	178
ENSBTAG00000000990.6	1955	1959	2187	1323
ENSBTAG00000000991.5	869	619	1020	743
ENSBTAG00000000992.3	4	0	0	8
ENSBTAG00000000993.6	533	494	453	378
ENSBTAG00000000995.5	670	600	342	267
ENSBTAG00000000997.5	0	0	0	0
ENSBTAG00000000998.6	921	896	818	673
ENSBTAG00000001000.6	306	168	183	177
ENSBTAG00000001001.6	0	0	0	0
ENSBTAG00000001002.6	727	637	558	221
ENSBTAG00000001003.3	0	0	0	0
ENSBTAG00000001004.6	6	34	0	111
ENSBTAG00000001005.5	341	466	393	314
ENSBTAG00000001006.6	0	0	0	8
ENSBTAG00000001007.5	406	423	348	231
ENSBTAG00000001008.6	0	0	0	0
ENSBTAG00000001009.4	17	0	0	9
ENSBTAG00000001010.6	0	0	0	15
ENSBTAG00000001013.6	2089	1648	1916	1324
ENSBTAG00000001014.6	1312	1172	1167	694
ENSBTAG00000001015.6	4261	3032	3354	2429
ENSBTAG00000001016.6	1063	1007	1005	593
ENSBTAG00000001017.5	3012	2557	3111	2167
ENSBTAG00000001019.6	0	0	0	0
ENSBTAG00000001020.4	29	0	18	0
ENSBTAG00000001021.7	147	675	85	133
ENSBTAG00000001022.6	7804	7347	6076	3072
ENSBTAG00000001023.6	2458	2129	2795	2062
ENSBTAG00000001024.6	6287	5008	4337	3038
ENSBTAG00000001026.6	0	0	31	10
ENSBTAG00000001027.4	88991	65648	91139	60614
ENSBTAG00000001028.6	0	0	0	0
ENSBTAG00000001029.5	49	37	49	43
ENSBTAG00000001030.6	1450	1282	1479	878
ENSBTAG00000001032.5	29	2	0	12
ENSBTAG00000001034.5	3682	3111	1924	1634
ENSBTAG00000001035.6	7533	6040	5786	3812
ENSBTAG00000001036.6	2767	2618	2344	1823
ENSBTAG00000001037.5	240	191	304	230
ENSBTAG00000001038.5	2031	2058	2049	1569
ENSBTAG00000001041.6	0	0	4	0
ENSBTAG00000001042.6	726	771	639	610
ENSBTAG00000001043.6	32	23	102	89
ENSBTAG00000001044.6	928	856	1069	578
ENSBTAG00000001049.6	0	0	0	0
ENSBTAG00000001050.6	1729	1536	1841	1153
ENSBTAG00000001051.6	94	122	186	88
ENSBTAG00000001052.5	0	0	0	0
ENSBTAG00000001055.6	5838	5095	4535	3506
ENSBTAG00000001057.6	1950	1547	1463	1037
ENSBTAG00000001058.5	40	26	69	100
ENSBTAG00000001059.6	765	654	811	583
ENSBTAG00000001060.4	0	12	0	19
ENSBTAG00000001061.6	2798	1827	3389	2551
ENSBTAG00000001062.4	0	0	0	0
ENSBTAG00000001063.6	72	95	38	75
ENSBTAG00000001066.6	0	0	3	0
ENSBTAG00000001067.5	0	0	0	0
ENSBTAG00000001068.5	115	138	86	65
ENSBTAG00000001069.4	391	329	435	259
ENSBTAG00000001071.6	1079	800	943	694
ENSBTAG00000001074.5	63	82	125	91
ENSBTAG00000001075.3	0	0	0	5
ENSBTAG00000001076.6	6	0	10	8
ENSBTAG00000001077.6	4585	3837	5301	3509
ENSBTAG00000001078.6	437	385	369	366
ENSBTAG00000001079.6	328	270	130	216
ENSBTAG00000001080.6	4	0	7	0
ENSBTAG00000001081.6	44025	38403	51795	36711
ENSBTAG00000001082.6	426	316	373	344
ENSBTAG00000001083.5	1584	1134	1171	947
ENSBTAG00000001084.5	0	0	0	0
ENSBTAG00000001085.5	233	125	762	486
ENSBTAG00000001086.4	5468	5079	6516	4564
ENSBTAG00000001088.5	0	0	0	0
ENSBTAG00000001090.5	33	0	37	20
ENSBTAG00000001092.4	188	140	235	161
ENSBTAG00000001093.6	96	53	89	71
ENSBTAG00000001094.6	0	0	15	12
ENSBTAG00000001096.4	393	364	346	284
ENSBTAG00000001097.5	902	969	762	663
ENSBTAG00000001098.5	529	429	493	391
ENSBTAG00000001099.6	0	6	35	17
ENSBTAG00000001100.4	0	0	0	0
ENSBTAG00000001101.5	0	0	0	0
ENSBTAG00000001102.6	142	205	37	33
ENSBTAG00000001104.6	278	182	205	196
ENSBTAG00000001105.6	5048	4713	4002	2910
ENSBTAG00000001107.4	4465	3945	3950	2924
ENSBTAG00000001108.6	1827	1994	1930	1473
ENSBTAG00000001109.4	606	538	533	407
ENSBTAG00000001110.6	268	261	387	213
ENSBTAG00000001112.5	431	449	520	383
ENSBTAG00000001113.6	484	360	393	295
ENSBTAG00000001114.4	1931	1757	1588	1182
ENSBTAG00000001116.6	19754	18126	19865	14077
ENSBTAG00000001117.6	1934	1755	1384	1116
ENSBTAG00000001119.5	1137	864	1213	698
ENSBTAG00000001120.6	195	172	254	210
ENSBTAG00000001123.5	783	577	794	609
ENSBTAG00000001124.5	451	294	293	196
ENSBTAG00000001125.6	0	0	0	0
ENSBTAG00000001126.6	1889	1667	1720	1106
ENSBTAG00000001128.4	0	0	0	0
ENSBTAG00000001131.5	423	406	337	168
ENSBTAG00000001132.6	127	200	100	90
ENSBTAG00000001133.6	1529	1229	1407	1041
ENSBTAG00000001134.5	4132	3342	3390	2709
ENSBTAG00000001135.5	0	0	0	0
ENSBTAG00000001136.6	0	0	0	0
ENSBTAG00000001137.6	9238	7846	9264	6903
ENSBTAG00000001139.6	79	38	241	160
ENSBTAG00000001140.4	644	551	683	408
ENSBTAG00000001141.6	2597	1975	2203	1590
ENSBTAG00000001142.5	827	758	741	605
ENSBTAG00000001143.6	260	191	100	73
ENSBTAG00000001144.6	1253	1531	1184	1003
ENSBTAG00000001146.5	2498	1790	1786	1425
ENSBTAG00000001150.3	0	0	0	0
ENSBTAG00000001151.6	2140	1575	3167	1929
ENSBTAG00000001152.5	6	23	69	60
ENSBTAG00000001153.6	456	207	666	493
ENSBTAG00000001156.6	510	491	645	555
ENSBTAG00000001160.4	363	489	520	326
ENSBTAG00000001161.5	1871	1539	2729	1569
ENSBTAG00000001163.4	53	70	121	82
ENSBTAG00000001164.6	703	1052	677	586
ENSBTAG00000001165.6	997	843	898	630
ENSBTAG00000001166.6	15	11	0	7
ENSBTAG00000001168.6	1282	1042	1043	699
ENSBTAG00000001171.6	1508	1469	1278	1293
ENSBTAG00000001173.6	499	425	2490	1465
ENSBTAG00000001174.6	2777	2460	2252	1677
ENSBTAG00000001176.6	4	0	2	0
ENSBTAG00000001178.4	504	340	549	392
ENSBTAG00000001179.6	1072	868	791	563
ENSBTAG00000001181.6	5236	4946	3912	2680
ENSBTAG00000001182.6	10901	8431	11188	7763
ENSBTAG00000001183.6	0	0	3	7
ENSBTAG00000001185.6	1110	918	985	681
ENSBTAG00000001186.4	0	0	0	12
ENSBTAG00000001187.4	0	0	0	0
ENSBTAG00000001188.4	122	69	169	85
ENSBTAG00000001189.6	5978	4939	5256	3463
ENSBTAG00000001191.4	9	0	28	13
ENSBTAG00000001192.6	2373	2232	2240	1578
ENSBTAG00000001193.5	792	500	659	464
ENSBTAG00000001195.6	18	0	0	12
ENSBTAG00000001197.6	0	0	0	0
ENSBTAG00000001198.6	0	3	3	13
ENSBTAG00000001199.5	1017	898	1090	862
ENSBTAG00000001204.5	9685	7920	7197	5083
ENSBTAG00000001206.6	0	0	0	0
ENSBTAG00000001207.5	1330	896	1456	1081
ENSBTAG00000001209.4	8503	6662	6601	4522
ENSBTAG00000001212.6	3642	3539	4292	3103
ENSBTAG00000001213.5	0	0	0	0
ENSBTAG00000001219.6	20	43	53	30
ENSBTAG00000001221.6	0	0	2	3
ENSBTAG00000001223.6	921	788	891	539
ENSBTAG00000001224.5	705	605	708	503
ENSBTAG00000001225.4	1310	1195	1179	704
ENSBTAG00000001228.5	134	56	73	97
ENSBTAG00000001229.5	701	635	666	379
ENSBTAG00000001231.4	9	0	14	16
ENSBTAG00000001233.6	557	518	415	349
ENSBTAG00000001235.6	0	36	0	5
ENSBTAG00000001241.5	22	83	35	22
ENSBTAG00000001242.3	5	0	18	0
ENSBTAG00000001243.5	86	95	103	93
ENSBTAG00000001244.6	9107	7943	22721	14776
ENSBTAG00000001246.6	25490	20974	24913	18874
ENSBTAG00000001247.4	0	0	0	0
ENSBTAG00000001249.6	0	0	12	0
ENSBTAG00000001250.6	3291	2533	2158	1583
ENSBTAG00000001252.6	1146	838	941	679
ENSBTAG00000001254.4	1118	1051	872	594
ENSBTAG00000001255.4	0	0	3	0
ENSBTAG00000001257.5	299	349	301	251
ENSBTAG00000001258.3	1137	1113	917	575
ENSBTAG00000001260.6	0	0	0	0
ENSBTAG00000001265.6	0	0	0	0
ENSBTAG00000001269.5	1629	1673	2013	1381
ENSBTAG00000001271.6	15	47	8	0
ENSBTAG00000001273.6	70	86	36	33
ENSBTAG00000001274.6	34	61	53	39
ENSBTAG00000001279.4	111	44	212	128
ENSBTAG00000001280.6	903	474	938	629
ENSBTAG00000001282.7	3181	2415	2240	1542
ENSBTAG00000001283.6	2804	2401	2435	1778
ENSBTAG00000001286.5	28	0	28	17
ENSBTAG00000001287.6	37	42	26	23
ENSBTAG00000001288.6	0	0	0	0
ENSBTAG00000001289.3	1017	1210	1212	920
ENSBTAG00000001290.6	33	90	36	64
ENSBTAG00000001291.6	0	0	0	0
ENSBTAG00000001292.6	0	3	3	0
ENSBTAG00000001293.6	39	54	29	26
ENSBTAG00000001294.6	6499	3754	5595	3923
ENSBTAG00000001295.6	530	299	437	316
ENSBTAG00000001296.3	677	925	880	678
ENSBTAG00000001297.4	0	0	0	0
ENSBTAG00000001298.4	1016	837	1164	693
ENSBTAG00000001299.5	127	88	115	86
ENSBTAG00000001301.4	2294	1592	2253	1652
ENSBTAG00000001302.4	572	498	588	377
ENSBTAG00000001303.3	2345	1907	1758	1158
ENSBTAG00000001305.6	10	0	28	22
ENSBTAG00000001306.6	212	178	234	149
ENSBTAG00000001308.6	0	0	0	0
ENSBTAG00000001310.6	0	0	0	0
ENSBTAG00000001311.4	9444	8790	9264	7222
ENSBTAG00000001314.4	1709	1609	1467	1011
ENSBTAG00000001315.6	0	6	0	23
ENSBTAG00000001320.6	1085	851	941	673
ENSBTAG00000001321.4	0	0	0	4
ENSBTAG00000001322.6	0	0	0	0
ENSBTAG00000001323.6	589	577	477	362
ENSBTAG00000001324.5	29	29	75	79
ENSBTAG00000001325.5	0	0	0	0
ENSBTAG00000001326.6	0	0	0	0
ENSBTAG00000001328.5	1003	1093	1005	652
ENSBTAG00000001329.6	5662	5312	6771	4282
ENSBTAG00000001331.6	0	0	0	0
ENSBTAG00000001332.6	29606	21748	28556	19800
ENSBTAG00000001333.5	149	153	307	186
ENSBTAG00000001335.5	474	484	514	377
ENSBTAG00000001336.5	0	0	0	0
ENSBTAG00000001338.6	0	0	0	0
ENSBTAG00000001342.4	1732	1563	1607	1190
ENSBTAG00000001343.6	84	65	0	0
ENSBTAG00000001344.4	6	0	0	0
ENSBTAG00000001346.6	28	40	45	36
ENSBTAG00000001348.5	293	434	430	176
ENSBTAG00000001349.6	36238	30202	54809	40500
ENSBTAG00000001350.4	66	40	46	63
ENSBTAG00000001352.6	3796	3773	4151	2665
ENSBTAG00000001353.5	2588	2176	2584	2015
ENSBTAG00000001354.5	226	130	176	61
ENSBTAG00000001356.5	1409	1119	933	887
ENSBTAG00000001359.6	0	0	14	9
ENSBTAG00000001360.5	17044	19528	18712	13828
ENSBTAG00000001364.6	200	251	239	152
ENSBTAG00000001368.5	2287	1397	1463	1135
ENSBTAG00000001374.6	20	10	47	9
ENSBTAG00000001376.6	81	93	87	67
ENSBTAG00000001382.5	0	0	0	4
ENSBTAG00000001385.5	267	230	438	225
ENSBTAG00000001387.6	267	261	368	153
ENSBTAG00000001390.5	3034	2386	3385	2590
ENSBTAG00000001391.6	324	304	323	284
ENSBTAG00000001392.5	0	0	0	11
ENSBTAG00000001393.6	237	301	312	140
ENSBTAG00000001394.6	6691	5848	6311	5086
ENSBTAG00000001395.3	116	226	100	71
ENSBTAG00000001396.6	1533	1261	1946	1217
ENSBTAG00000001397.6	0	0	0	0
ENSBTAG00000001398.6	26179	17963	13319	9734
ENSBTAG00000001400.6	2491	1584	1923	1482
ENSBTAG00000001401.6	0	0	0	0
ENSBTAG00000001403.7	1806	1514	1475	1471
ENSBTAG00000001404.5	0	0	0	0
ENSBTAG00000001405.3	1128	886	1089	676
ENSBTAG00000001406.6	0	0	0	10
ENSBTAG00000001407.4	1647	1500	1367	1043
ENSBTAG00000001408.4	975	1162	803	688
ENSBTAG00000001410.6	157	137	216	145
ENSBTAG00000001412.5	38	47	82	79
ENSBTAG00000001414.5	394	475	510	272
ENSBTAG00000001415.5	242	205	354	246
ENSBTAG00000001416.5	0	0	0	0
ENSBTAG00000001417.5	0	0	0	0
ENSBTAG00000001419.5	1632	1278	1132	806
ENSBTAG00000001420.6	2905	2430	3240	2010
ENSBTAG00000001423.6	0	0	0	0
ENSBTAG00000001424.6	1067	960	862	780
ENSBTAG00000001425.7	4481	3703	3981	2903
ENSBTAG00000001429.5	0	0	18	0
ENSBTAG00000001432.6	16	10	3	31
ENSBTAG00000001435.6	215	217	190	142
ENSBTAG00000001439.6	42	28	47	49
ENSBTAG00000001440.4	1579	1190	1457	1010
ENSBTAG00000001442.6	0	0	0	0
ENSBTAG00000001443.6	5	6	5	4
ENSBTAG00000001444.6	201	164	524	445
ENSBTAG00000001446.5	159	183	138	118
ENSBTAG00000001448.5	0	0	0	0
ENSBTAG00000001449.6	1398	1250	1719	1262
ENSBTAG00000001450.6	119	127	231	139
ENSBTAG00000001451.3	0	0	0	0
ENSBTAG00000001455.6	280	241	249	161
ENSBTAG00000001457.4	33	109	54	61
ENSBTAG00000001460.6	2464	2156	1665	1322
ENSBTAG00000001462.6	0	4	0	25
ENSBTAG00000001463.5	2775	1990	1897	1361
ENSBTAG00000001464.6	464	392	443	241
ENSBTAG00000001465.3	176	90	249	137
ENSBTAG00000001468.5	9596	8493	11582	9381
ENSBTAG00000001470.6	489	418	419	221
ENSBTAG00000001471.4	278	363	251	152
ENSBTAG00000001473.7	307	179	577	310
ENSBTAG00000001474.4	0	6	19	10
ENSBTAG00000001475.6	675	626	709	456
ENSBTAG00000001476.6	67	38	64	107
ENSBTAG00000001477.5	41	61	51	75
ENSBTAG00000001478.6	952	949	903	637
ENSBTAG00000001481.6	229	126	165	134
ENSBTAG00000001483.5	1723	1306	1843	1153
ENSBTAG00000001484.6	827	704	1003	656
ENSBTAG00000001485.6	2174	1941	1609	1280
ENSBTAG00000001488.4	0	0	0	0
ENSBTAG00000001489.6	41941	34326	53367	30236
ENSBTAG00000001491.6	0	0	0	25
ENSBTAG00000001492.5	0	25	17	11
ENSBTAG00000001495.5	0	0	0	0
ENSBTAG00000001497.6	6632	5362	5977	4651
ENSBTAG00000001498.4	1492	1332	1826	1408
ENSBTAG00000001499.6	807	637	610	492
ENSBTAG00000001500.5	47	34	33	13
ENSBTAG00000001503.6	0	0	0	0
ENSBTAG00000001504.5	4526	3245	4611	3042
ENSBTAG00000001505.6	335	215	487	329
ENSBTAG00000001506.6	3806	3011	2611	2068
ENSBTAG00000001507.6	908	735	870	631
ENSBTAG00000001508.6	2114	1560	2614	1588
ENSBTAG00000001509.5	1283	1117	927	675
ENSBTAG00000001510.5	1843	1869	1235	999
ENSBTAG00000001511.5	1636	1043	1065	907
ENSBTAG00000001512.6	1363	1159	1082	642
ENSBTAG00000001513.4	101	84	73	41
ENSBTAG00000001514.5	63	55	33	69
ENSBTAG00000001516.5	0	0	0	0
ENSBTAG00000001517.6	16	18	10	31
ENSBTAG00000001518.5	833	760	980	718
ENSBTAG00000001519.3	116	224	256	204
ENSBTAG00000001520.5	735	581	270	192
ENSBTAG00000001521.3	4555	4300	4717	3120
ENSBTAG00000001522.4	643	629	461	327
ENSBTAG00000001523.6	3434	3624	3469	2710
ENSBTAG00000001526.6	0	0	0	0
ENSBTAG00000001527.3	0	0	0	4
ENSBTAG00000001528.4	2645	1871	1727	1203
ENSBTAG00000001529.7	3573	2822	2728	2240
ENSBTAG00000001530.6	0	0	0	0
ENSBTAG00000001533.6	729	656	586	455
ENSBTAG00000001535.6	0	0	0	0
ENSBTAG00000001537.5	2609	2301	2091	1416
ENSBTAG00000001538.6	512	659	471	561
ENSBTAG00000001539.6	1460	1205	1383	983
ENSBTAG00000001543.5	93	33	134	89
ENSBTAG00000001545.6	0	0	0	0
ENSBTAG00000001546.5	3579	3472	3155	2234
ENSBTAG00000001548.5	1389	981	1228	740
ENSBTAG00000001549.6	0	0	0	0
ENSBTAG00000001551.6	1335	958	1565	1164
ENSBTAG00000001552.6	710	426	626	348
ENSBTAG00000001553.6	11694	10787	9789	6789
ENSBTAG00000001557.5	13	0	4	15
ENSBTAG00000001558.4	0	0	10	0
ENSBTAG00000001562.3	0	0	3	7
ENSBTAG00000001564.7	7859	6473	7094	5352
ENSBTAG00000001565.5	10697	7945	10233	7338
ENSBTAG00000001567.6	1197	816	1223	920
ENSBTAG00000001568.5	6163	5734	7015	4508
ENSBTAG00000001570.4	0	0	0	10
ENSBTAG00000001571.6	0	0	0	0
ENSBTAG00000001572.7	35	51	26	33
ENSBTAG00000001573.6	3162	2884	2789	2276
ENSBTAG00000001574.6	618	493	736	498
ENSBTAG00000001575.6	7827	7379	9122	6539
ENSBTAG00000001576.5	0	0	24	0
ENSBTAG00000001578.5	2809	2299	2750	1898
ENSBTAG00000001579.6	2785	2192	2111	1436
ENSBTAG00000001580.5	0	0	79	59
ENSBTAG00000001582.6	0	0	0	0
ENSBTAG00000001585.6	705	623	622	643
ENSBTAG00000001586.6	1498	1175	1867	1308
ENSBTAG00000001589.6	5085	4647	5228	3407
ENSBTAG00000001592.6	198	338	411	234
ENSBTAG00000001593.5	75	172	113	67
ENSBTAG00000001594.6	1665	1266	1368	1293
ENSBTAG00000001595.5	0	0	0	0
ENSBTAG00000001597.6	2628	1811	1291	919
ENSBTAG00000001598.6	159	66	119	94
ENSBTAG00000001599.5	83	121	33	24
ENSBTAG00000001600.5	575	458	482	240
ENSBTAG00000001601.6	125082	102343	104855	77439
ENSBTAG00000001602.6	1667	1034	1076	751
ENSBTAG00000001603.6	0	0	0	0
ENSBTAG00000001605.8	0	0	0	0
ENSBTAG00000001606.5	0	0	0	0
ENSBTAG00000001607.6	1469	1648	1182	1111
ENSBTAG00000001608.4	3	0	5	3
ENSBTAG00000001609.6	73	33	88	46
ENSBTAG00000001610.6	0	0	0	0
ENSBTAG00000001612.2	691	694	906	614
ENSBTAG00000001614.5	377	359	395	233
ENSBTAG00000001615.5	36	48	100	83
ENSBTAG00000001616.6	1799	1262	1263	1112
ENSBTAG00000001617.6	153	180	136	127
ENSBTAG00000001618.6	426	327	393	470
ENSBTAG00000001619.6	470	401	814	431
ENSBTAG00000001626.5	4876	4175	3806	2894
ENSBTAG00000001627.5	36	27	37	55
ENSBTAG00000001628.5	0	0	0	11
ENSBTAG00000001629.6	295	245	254	135
ENSBTAG00000001631.5	410	263	206	146
ENSBTAG00000001632.5	5850	4656	4844	3393
ENSBTAG00000001634.6	781	614	766	491
ENSBTAG00000001635.5	1535	1515	1404	1060
ENSBTAG00000001637.5	562	598	457	371
ENSBTAG00000001638.4	0	59	30	11
ENSBTAG00000001639.6	0	0	0	0
ENSBTAG00000001640.6	1714	1366	1915	1347
ENSBTAG00000001642.6	0	0	0	0
ENSBTAG00000001644.6	5886	4391	4613	4079
ENSBTAG00000001645.6	575	531	492	417
ENSBTAG00000001647.4	287	90	177	209
ENSBTAG00000001648.4	10694	10825	10747	8082
ENSBTAG00000001649.6	242	160	545	391
ENSBTAG00000001651.5	1602	1124	1854	1463
ENSBTAG00000001652.5	159	89	103	63
ENSBTAG00000001654.5	712	577	612	442
ENSBTAG00000001656.6	1668	1659	1339	803
ENSBTAG00000001657.6	7745	7374	6648	4704
ENSBTAG00000001658.6	0	0	0	0
ENSBTAG00000001659.6	2596	2211	1909	1327
ENSBTAG00000001660.5	2160	1511	1929	1608
ENSBTAG00000001662.6	1454	1072	1524	999
ENSBTAG00000001663.6	50	42	84	54
ENSBTAG00000001665.6	580	621	535	340
ENSBTAG00000001666.5	495	492	409	396
ENSBTAG00000001668.6	0	0	10	0
ENSBTAG00000001671.6	2817	1874	2010	1498
ENSBTAG00000001673.6	876	824	727	370
ENSBTAG00000001675.5	14	0	0	21
ENSBTAG00000001686.3	0	0	0	0
ENSBTAG00000001687.4	8	0	0	4
ENSBTAG00000001692.6	2450	2093	2048	1395
ENSBTAG00000001693.5	1363	977	950	687
ENSBTAG00000001694.6	2866	2310	2819	1942
ENSBTAG00000001696.6	0	0	0	0
ENSBTAG00000001697.6	3402	2685	3199	2558
ENSBTAG00000001698.6	1780	1442	1156	1022
ENSBTAG00000001700.6	6128	6001	5245	4017
ENSBTAG00000001702.5	165	169	194	118
ENSBTAG00000001703.5	0	0	0	0
ENSBTAG00000001704.6	0	0	0	0
ENSBTAG00000001706.4	0	0	0	6
ENSBTAG00000001707.6	509	323	500	429
ENSBTAG00000001708.6	5611	4097	5062	3432
ENSBTAG00000001710.3	361	301	255	226
ENSBTAG00000001711.4	327	336	429	281
ENSBTAG00000001712.5	733	572	469	443
ENSBTAG00000001714.5	297	113	189	106
ENSBTAG00000001717.5	207	257	147	132
ENSBTAG00000001721.6	725	806	615	582
ENSBTAG00000001724.6	222	113	129	88
ENSBTAG00000001725.5	0	0	0	0
ENSBTAG00000001726.6	0	0	0	0
ENSBTAG00000001727.4	1392	1041	1526	1358
ENSBTAG00000001728.5	59	150	39	35
ENSBTAG00000001729.5	172	99	93	53
ENSBTAG00000001730.4	0	0	0	0
ENSBTAG00000001731.6	2647	2285	2442	1687
ENSBTAG00000001734.5	0	0	0	0
ENSBTAG00000001735.4	0	0	0	0
ENSBTAG00000001736.5	2099	1743	1625	1427
ENSBTAG00000001737.6	2501	2244	2040	1494
ENSBTAG00000001739.5	0	0	11	0
ENSBTAG00000001740.6	1048	789	522	396
ENSBTAG00000001741.6	5382	3839	4461	3053
ENSBTAG00000001744.4	959	822	871	582
ENSBTAG00000001745.4	28608	25465	22012	14683
ENSBTAG00000001747.6	258	267	318	254
ENSBTAG00000001748.4	160	183	235	146
ENSBTAG00000001749.5	1975	1610	1325	1226
ENSBTAG00000001751.6	0	0	0	0
ENSBTAG00000001752.4	1008	970	1132	664
ENSBTAG00000001753.5	0	0	0	0
ENSBTAG00000001754.5	1754	1679	1365	1166
ENSBTAG00000001755.5	0	0	10	19
ENSBTAG00000001761.6	0	0	0	9
ENSBTAG00000001762.6	452	434	518	348
ENSBTAG00000001763.6	150	192	212	163
ENSBTAG00000001764.6	0	0	0	0
ENSBTAG00000001765.4	33	13	0	0
ENSBTAG00000001767.5	1367	1148	1291	952
ENSBTAG00000001768.5	206	190	291	202
ENSBTAG00000001770.6	856	532	1474	860
ENSBTAG00000001771.6	2369	2049	1635	1273
ENSBTAG00000001772.6	0	0	0	0
ENSBTAG00000001773.5	527	488	495	360
ENSBTAG00000001774.5	827	708	535	456
ENSBTAG00000001775.6	9	18	18	41
ENSBTAG00000001776.6	3203	2431	2174	1886
ENSBTAG00000001777.3	19873	19658	26294	20336
ENSBTAG00000001778.5	307	274	381	182
ENSBTAG00000001780.6	296	279	290	220
ENSBTAG00000001781.6	1510	1356	1714	1118
ENSBTAG00000001782.3	275	198	316	192
ENSBTAG00000001785.6	36	24	0	0
ENSBTAG00000001786.6	119	82	40	43
ENSBTAG00000001788.6	1020	792	586	502
ENSBTAG00000001790.6	2966	2307	2923	2430
ENSBTAG00000001792.5	374	437	556	454
ENSBTAG00000001793.4	327	311	379	161
ENSBTAG00000001794.3	9380	8658	11463	8491
ENSBTAG00000001795.6	8878	6077	6114	4272
ENSBTAG00000001796.6	148	119	141	151
ENSBTAG00000001801.4	1080	1138	766	569
ENSBTAG00000001803.4	196	285	182	163
ENSBTAG00000001804.4	0	16	0	5
ENSBTAG00000001805.5	2651	2034	2902	1764
ENSBTAG00000001806.6	261	183	182	191
ENSBTAG00000001807.5	1000	774	920	768
ENSBTAG00000001808.6	595	438	553	220
ENSBTAG00000001809.6	0	0	0	0
ENSBTAG00000001810.5	4347	3301	3183	2408
ENSBTAG00000001812.6	0	0	0	0
ENSBTAG00000001814.6	2626	2036	3246	1738
ENSBTAG00000001815.6	245	182	268	160
ENSBTAG00000001816.5	19	0	27	43
ENSBTAG00000001817.5	1062	799	912	628
ENSBTAG00000001818.4	40	17	64	61
ENSBTAG00000001819.6	0	0	0	0
ENSBTAG00000001821.6	20883	14170	14582	10963
ENSBTAG00000001822.6	67	163	46	37
ENSBTAG00000001823.4	637	442	1662	1215
ENSBTAG00000001824.5	993	870	918	659
ENSBTAG00000001825.2	0	4	0	0
ENSBTAG00000001826.5	8804	7249	5743	4129
ENSBTAG00000001827.5	558	492	466	311
ENSBTAG00000001828.5	245	204	125	147
ENSBTAG00000001829.5	678	505	680	414
ENSBTAG00000001830.3	20	187	24	31
ENSBTAG00000001832.6	709	790	560	426
ENSBTAG00000001834.5	682	496	645	455
ENSBTAG00000001835.6	39100	31359	27808	21825
ENSBTAG00000001836.6	40	92	100	76
ENSBTAG00000001838.5	45	22	33	33
ENSBTAG00000001839.5	853	815	897	601
ENSBTAG00000001840.5	656	585	630	373
ENSBTAG00000001842.6	70	76	154	135
ENSBTAG00000001843.4	355	472	769	416
ENSBTAG00000001844.6	1343	1031	913	651
ENSBTAG00000001845.6	0	0	5	0
ENSBTAG00000001847.7	476	540	474	397
ENSBTAG00000001848.6	1020	572	878	700
ENSBTAG00000001851.6	0	0	0	0
ENSBTAG00000001852.6	0	13	0	14
ENSBTAG00000001854.6	1327	1002	1053	789
ENSBTAG00000001855.4	928	778	1316	821
ENSBTAG00000001856.5	2807	2067	2418	1797
ENSBTAG00000001857.6	388	343	489	399
ENSBTAG00000001858.6	1826	1412	1417	1048
ENSBTAG00000001861.7	2420	2339	1959	1438
ENSBTAG00000001862.4	65	61	161	58
ENSBTAG00000001864.6	338	369	435	157
ENSBTAG00000001865.4	0	0	0	0
ENSBTAG00000001866.4	0	0	9	0
ENSBTAG00000001867.6	12344	8719	7461	6570
ENSBTAG00000001868.5	543	444	612	534
ENSBTAG00000001870.5	0	3	0	0
ENSBTAG00000001871.6	8	0	0	0
ENSBTAG00000001872.5	139	90	84	92
ENSBTAG00000001873.5	0	0	0	0
ENSBTAG00000001874.7	639	638	635	537
ENSBTAG00000001877.5	1254	874	979	854
ENSBTAG00000001879.6	170	245	177	97
ENSBTAG00000001880.6	0	0	0	2
ENSBTAG00000001881.6	0	0	0	0
ENSBTAG00000001882.5	15	0	0	24
ENSBTAG00000001886.6	825	578	451	359
ENSBTAG00000001887.6	1236	1066	1008	726
ENSBTAG00000001888.6	7527	5478	5170	3729
ENSBTAG00000001889.6	232	261	187	92
ENSBTAG00000001890.7	556	414	479	250
ENSBTAG00000001892.5	259	364	258	250
ENSBTAG00000001893.6	0	0	0	0
ENSBTAG00000001894.6	525	539	408	245
ENSBTAG00000001895.6	406	326	398	209
ENSBTAG00000001898.6	2794	2112	2546	1968
ENSBTAG00000001899.5	431	392	619	374
ENSBTAG00000001900.6	7	3	0	6
ENSBTAG00000001901.5	4	2	8	0
ENSBTAG00000001902.6	1186	880	895	509
ENSBTAG00000001903.5	0	0	0	0
ENSBTAG00000001904.5	535	540	405	392
ENSBTAG00000001906.6	108	139	76	114
ENSBTAG00000001908.6	2757	2355	2682	1575
ENSBTAG00000001911.6	1016	931	265	165
ENSBTAG00000001912.4	0	0	0	0
ENSBTAG00000001915.6	0	0	8	9
ENSBTAG00000001917.4	0	0	0	7
ENSBTAG00000001918.6	0	39	0	0
ENSBTAG00000001919.4	509	332	450	375
ENSBTAG00000001920.5	194	140	49	73
ENSBTAG00000001922.6	3428	2512	3400	2396
ENSBTAG00000001925.5	0	0	0	0
ENSBTAG00000001926.4	11902	9177	9592	6669
ENSBTAG00000001927.5	0	0	47	13
ENSBTAG00000001928.5	12803	11837	10061	7291
ENSBTAG00000001931.4	896	819	1029	580
ENSBTAG00000001932.6	3897	2889	3185	2148
ENSBTAG00000001933.4	2022	1770	1656	1154
ENSBTAG00000001936.6	0	0	0	0
ENSBTAG00000001937.4	166	136	171	134
ENSBTAG00000001938.4	381	414	123	96
ENSBTAG00000001939.5	1162	1061	861	744
ENSBTAG00000001941.6	11	22	17	23
ENSBTAG00000001942.6	1647	1519	1122	985
ENSBTAG00000001945.5	81	61	84	58
ENSBTAG00000001947.6	70	16	33	37
ENSBTAG00000001948.3	3365	2992	4351	3043
ENSBTAG00000001950.5	1237	1026	1236	959
ENSBTAG00000001952.6	15	0	15	0
ENSBTAG00000001956.5	271	280	168	192
ENSBTAG00000001957.5	248	174	221	145
ENSBTAG00000001959.6	0	0	6	3
ENSBTAG00000001961.6	42767	31442	39049	27923
ENSBTAG00000001962.6	1408	1120	1223	819
ENSBTAG00000001965.6	0	0	6	0
ENSBTAG00000001966.6	416	327	149	176
ENSBTAG00000001968.6	2883	2502	2805	1686
ENSBTAG00000001969.6	206	176	165	91
ENSBTAG00000001975.6	0	0	19	4
ENSBTAG00000001976.4	0	0	0	0
ENSBTAG00000001977.5	1116	1053	1156	674
ENSBTAG00000001979.6	5	0	9	0
ENSBTAG00000001981.6	27869	22380	20985	14112
ENSBTAG00000001983.5	130	127	93	64
ENSBTAG00000001985.6	18	29	0	4
ENSBTAG00000001987.5	10453	7914	9078	6888
ENSBTAG00000001988.4	6387	4898	5744	3817
ENSBTAG00000001992.6	1499	1423	1575	1001
ENSBTAG00000001994.6	0	0	0	0
ENSBTAG00000001996.6	1119	721	862	747
ENSBTAG00000001997.4	0	0	0	8
ENSBTAG00000001998.6	0	0	0	0
ENSBTAG00000001999.6	1082	694	879	525
ENSBTAG00000002000.3	696	531	541	416
ENSBTAG00000002002.7	686	635	541	375
ENSBTAG00000002004.3	956	723	860	642
ENSBTAG00000002006.6	720180	443757	629958	419706
ENSBTAG00000002007.6	0	0	5	0
ENSBTAG00000002009.3	0	0	0	0
ENSBTAG00000002010.5	2288	2065	2661	1995
ENSBTAG00000002011.6	141	234	46	39
ENSBTAG00000002012.3	1774	1552	1938	1360
ENSBTAG00000002014.6	1940	1834	1659	1158
ENSBTAG00000002015.5	220	224	134	165
ENSBTAG00000002018.4	17748	15220	13369	10596
ENSBTAG00000002019.6	0	0	4	27
ENSBTAG00000002020.6	794	573	650	561
ENSBTAG00000002021.5	499	411	399	247
ENSBTAG00000002023.6	0	12	0	0
ENSBTAG00000002024.6	0	0	0	0
ENSBTAG00000002025.5	814	625	559	463
ENSBTAG00000002026.6	17574	17728	19174	12853
ENSBTAG00000002027.5	0	0	0	8
ENSBTAG00000002028.5	1763	1186	1384	916
ENSBTAG00000002029.6	4	0	0	4
ENSBTAG00000002030.3	0	0	0	0
ENSBTAG00000002033.6	466	425	363	296
ENSBTAG00000002034.5	0	0	0	0
ENSBTAG00000002036.6	940	691	824	640
ENSBTAG00000002037.6	182	202	96	66
ENSBTAG00000002038.5	11079	11559	10882	7657
ENSBTAG00000002039.5	820	663	642	330
ENSBTAG00000002041.5	0	0	0	3
ENSBTAG00000002042.5	1383	1075	1265	932
ENSBTAG00000002044.4	191	168	223	179
ENSBTAG00000002045.6	1824	2188	1808	1533
ENSBTAG00000002046.5	0	0	0	0
ENSBTAG00000002048.5	9406	7362	8799	6492
ENSBTAG00000002049.4	1125	1223	742	636
ENSBTAG00000002050.5	99	126	71	86
ENSBTAG00000002051.6	2392	2089	1946	1597
ENSBTAG00000002052.5	5862	4310	6304	4720
ENSBTAG00000002055.6	752	502	592	535
ENSBTAG00000002056.6	112	150	111	124
ENSBTAG00000002058.4	114	155	97	51
ENSBTAG00000002059.6	288	249	197	145
ENSBTAG00000002060.5	18655	16737	17046	14328
ENSBTAG00000002062.5	0	0	8	0
ENSBTAG00000002065.4	81	12	9	25
ENSBTAG00000002066.5	0	0	0	0
ENSBTAG00000002068.3	21071	17795	18514	13356
ENSBTAG00000002069.6	490	526	812	636
ENSBTAG00000002070.5	0	0	7	0
ENSBTAG00000002072.6	1278	987	1015	761
ENSBTAG00000002073.6	764	739	660	606
ENSBTAG00000002075.5	171	128	149	146
ENSBTAG00000002076.6	1634	1224	1482	1185
ENSBTAG00000002078.5	5089	4158	4477	3469
ENSBTAG00000002080.5	17996	13157	37685	26918
ENSBTAG00000002081.6	942	765	682	504
ENSBTAG00000002082.6	6560	5405	4576	3175
ENSBTAG00000002083.6	1290	908	760	648
ENSBTAG00000002084.6	1789	1039	1416	792
ENSBTAG00000002085.5	0	0	0	0
ENSBTAG00000002086.6	3968	2794	2897	2665
ENSBTAG00000002087.6	316	429	319	195
ENSBTAG00000002088.6	30	20	32	24
ENSBTAG00000002089.6	0	0	9	8
ENSBTAG00000002090.6	245	262	245	110
ENSBTAG00000002092.6	0	0	0	0
ENSBTAG00000002094.6	2379	2617	2807	2456
ENSBTAG00000002095.6	1114	827	1023	747
ENSBTAG00000002096.6	0	0	0	0
ENSBTAG00000002097.6	0	0	0	7
ENSBTAG00000002098.5	3119	3542	4542	3351
ENSBTAG00000002099.5	0	0	0	0
ENSBTAG00000002100.6	2	0	0	6
ENSBTAG00000002101.6	2206	2147	2303	1702
ENSBTAG00000002103.6	600	493	469	421
ENSBTAG00000002104.5	9	0	35	21
ENSBTAG00000002105.5	1477	1261	1259	1066
ENSBTAG00000002107.5	3595	2405	3127	2035
ENSBTAG00000002108.4	13870	12272	13718	9299
ENSBTAG00000002110.6	0	0	0	3
ENSBTAG00000002112.6	541	571	607	434
ENSBTAG00000002113.5	109	120	75	51
ENSBTAG00000002115.5	133	65	84	41
ENSBTAG00000002116.5	568	423	382	331
ENSBTAG00000002117.6	54	64	16	11
ENSBTAG00000002121.4	758	505	653	461
ENSBTAG00000002123.4	17	29	18	17
ENSBTAG00000002125.6	5	0	0	8
ENSBTAG00000002126.4	373	383	314	277
ENSBTAG00000002127.5	174	133	167	110
ENSBTAG00000002128.5	395	496	603	316
ENSBTAG00000002129.6	1619	1161	1217	904
ENSBTAG00000002130.6	1948	1750	1427	1097
ENSBTAG00000002132.6	0	0	11	11
ENSBTAG00000002134.4	0	0	0	8
ENSBTAG00000002135.6	0	0	3	4
ENSBTAG00000002136.6	5	0	5	26
ENSBTAG00000002137.6	1873	1814	1860	1308
ENSBTAG00000002138.6	0	0	0	0
ENSBTAG00000002139.6	34	18	30	0
ENSBTAG00000002140.3	0	0	0	0
ENSBTAG00000002143.5	100	163	251	127
ENSBTAG00000002144.5	124	163	119	63
ENSBTAG00000002145.5	1849	1758	1263	937
ENSBTAG00000002147.6	2479	2201	2074	1612
ENSBTAG00000002148.4	1478	1067	1137	669
ENSBTAG00000002150.4	0	0	0	0
ENSBTAG00000002151.5	0	0	6	0
ENSBTAG00000002154.4	0	0	0	0
ENSBTAG00000002157.6	0	0	0	0
ENSBTAG00000002158.6	0	0	0	5
ENSBTAG00000002163.5	14	26	27	17
ENSBTAG00000002164.6	0	9	0	0
ENSBTAG00000002166.6	0	0	20	0
ENSBTAG00000002167.4	0	0	0	0
ENSBTAG00000002169.6	2	5	3	0
ENSBTAG00000002170.6	177	184	135	124
ENSBTAG00000002171.7	498	506	490	319
ENSBTAG00000002174.5	0	0	0	8
ENSBTAG00000002175.7	1886	1778	1796	1313
ENSBTAG00000002176.6	1713	1450	1769	1161
ENSBTAG00000002177.6	1537	1357	1350	926
ENSBTAG00000002178.6	577	416	516	388
ENSBTAG00000002179.6	93	113	123	54
ENSBTAG00000002180.5	0	0	0	0
ENSBTAG00000002181.6	139	109	144	133
ENSBTAG00000002182.5	1953	1841	2007	1831
ENSBTAG00000002185.5	745	466	785	621
ENSBTAG00000002186.6	333	292	198	154
ENSBTAG00000002187.5	3793	3894	3286	2366
ENSBTAG00000002188.6	0	0	12	0
ENSBTAG00000002189.6	790	639	490	406
ENSBTAG00000002190.6	460	361	417	299
ENSBTAG00000002191.6	5002	3938	4166	3194
ENSBTAG00000002192.5	91	177	140	246
ENSBTAG00000002194.5	0	0	0	12
ENSBTAG00000002199.5	0	0	0	0
ENSBTAG00000002201.7	386	469	421	396
ENSBTAG00000002202.6	555	459	425	373
ENSBTAG00000002203.6	4501	3101	3716	2647
ENSBTAG00000002205.6	9	0	100	34
ENSBTAG00000002206.5	0	0	0	0
ENSBTAG00000002209.6	1897	1640	1536	1011
ENSBTAG00000002210.6	2709	2414	2542	2038
ENSBTAG00000002211.6	2333	2043	2124	1631
ENSBTAG00000002214.4	0	0	6	4
ENSBTAG00000002215.5	4305	4722	3202	2412
ENSBTAG00000002216.4	0	0	0	0
ENSBTAG00000002219.6	1070	896	1172	802
ENSBTAG00000002220.6	3928	3393	3567	2712
ENSBTAG00000002223.3	1008	798	1008	547
ENSBTAG00000002224.6	271	272	157	97
ENSBTAG00000002226.5	362	166	309	249
ENSBTAG00000002227.5	1027	1065	462	305
ENSBTAG00000002231.6	0	0	0	0
ENSBTAG00000002232.6	535	444	538	435
ENSBTAG00000002233.6	6101	4940	5634	3456
ENSBTAG00000002236.5	5505	4568	4132	3050
ENSBTAG00000002238.4	639	663	646	418
ENSBTAG00000002240.6	0	0	0	8
ENSBTAG00000002242.6	1768	1748	1647	1210
ENSBTAG00000002243.4	291	283	426	289
ENSBTAG00000002245.6	0	0	0	0
ENSBTAG00000002247.5	0	0	0	0
ENSBTAG00000002248.6	59	75	113	111
ENSBTAG00000002249.5	0	0	0	0
ENSBTAG00000002251.5	47	26	34	17
ENSBTAG00000002252.5	0	0	0	0
ENSBTAG00000002253.6	0	0	0	0
ENSBTAG00000002255.6	0	0	0	0
ENSBTAG00000002256.4	741	656	749	535
ENSBTAG00000002257.6	0	0	0	0
ENSBTAG00000002258.3	73	91	94	45
ENSBTAG00000002260.6	952	538	408	397
ENSBTAG00000002261.5	4	25	7	16
ENSBTAG00000002266.5	0	0	0	16
ENSBTAG00000002267.6	1091	1057	826	544
ENSBTAG00000002271.6	1414	1129	1103	698
ENSBTAG00000002272.6	363	367	344	262
ENSBTAG00000002275.6	4128	4090	3553	2616
ENSBTAG00000002277.6	2291	1690	1839	1193
ENSBTAG00000002278.6	38147	27845	37564	25020
ENSBTAG00000002279.5	4184	3344	4395	3914
ENSBTAG00000002280.6	29722	24465	22676	16573
ENSBTAG00000002281.6	141	75	165	113
ENSBTAG00000002282.2	12231	12331	8672	6631
ENSBTAG00000002283.6	869	656	1235	758
ENSBTAG00000002286.4	2528	2089	2150	1457
ENSBTAG00000002287.4	7952	6368	6931	4309
ENSBTAG00000002289.5	0	0	0	0
ENSBTAG00000002290.6	21	56	6	0
ENSBTAG00000002291.6	745	739	575	497
ENSBTAG00000002292.6	7007	4968	8552	6178
ENSBTAG00000002293.3	1399	1404	1511	742
ENSBTAG00000002294.6	54	26	6	43
ENSBTAG00000002295.6	637	622	525	447
ENSBTAG00000002296.3	132	70	55	47
ENSBTAG00000002297.6	29	0	11	0
ENSBTAG00000002298.5	209	240	52	70
ENSBTAG00000002299.5	157	52	530	355
ENSBTAG00000002300.6	0	0	0	0
ENSBTAG00000002302.3	508	436	600	302
ENSBTAG00000002303.6	11096	8100	9194	6869
ENSBTAG00000002305.6	46	41	62	43
ENSBTAG00000002306.5	1584	1405	1562	1127
ENSBTAG00000002309.6	28	56	139	130
ENSBTAG00000002311.4	77	42	37	12
ENSBTAG00000002313.6	817	745	695	453
ENSBTAG00000002315.5	317	402	505	355
ENSBTAG00000002316.5	300	233	227	176
ENSBTAG00000002317.6	12514	8771	12297	8561
ENSBTAG00000002319.6	3	12	9	0
ENSBTAG00000002321.5	173	95	162	112
ENSBTAG00000002323.6	1212	1194	1145	842
ENSBTAG00000002326.5	33210	27011	26658	16925
ENSBTAG00000002327.5	307	337	388	316
ENSBTAG00000002328.6	718	650	629	411
ENSBTAG00000002329.6	246	203	343	229
ENSBTAG00000002331.6	0	25	5	26
ENSBTAG00000002332.3	117	178	69	112
ENSBTAG00000002333.6	41	27	49	43
ENSBTAG00000002335.5	174	124	757	453
ENSBTAG00000002336.6	737	535	673	359
ENSBTAG00000002340.5	0	0	0	0
ENSBTAG00000002341.5	1985	1514	2092	1498
ENSBTAG00000002344.6	1426	1407	1049	807
ENSBTAG00000002345.6	2391	1955	1864	1393
ENSBTAG00000002346.6	8	8	69	83
ENSBTAG00000002347.7	775	478	514	340
ENSBTAG00000002348.5	590	452	355	380
ENSBTAG00000002349.6	26	0	0	19
ENSBTAG00000002350.6	2502	1946	2040	1551
ENSBTAG00000002352.6	1488	1280	1183	911
ENSBTAG00000002355.5	0	0	0	5
ENSBTAG00000002356.6	81	69	44	35
ENSBTAG00000002357.6	232	206	185	185
ENSBTAG00000002361.6	170	167	332	198
ENSBTAG00000002362.4	152	216	167	57
ENSBTAG00000002363.6	3794	2475	3075	2020
ENSBTAG00000002367.5	523	371	334	253
ENSBTAG00000002368.6	178	201	249	129
ENSBTAG00000002369.4	10	0	13	7
ENSBTAG00000002370.6	223	160	226	106
ENSBTAG00000002374.6	339	228	299	184
ENSBTAG00000002376.2	391	429	488	294
ENSBTAG00000002377.6	1611	1942	1538	1211
ENSBTAG00000002378.6	12626	7883	13684	9007
ENSBTAG00000002381.6	2585	2034	2268	1214
ENSBTAG00000002382.6	1822	1537	1425	1133
ENSBTAG00000002385.5	449	320	399	219
ENSBTAG00000002389.5	1738	1406	2177	1511
ENSBTAG00000002390.4	391	218	293	186
ENSBTAG00000002391.5	3322	2640	2181	1538
ENSBTAG00000002392.6	2562	1853	1668	1116
ENSBTAG00000002393.5	2532	1916	2001	1523
ENSBTAG00000002394.5	514	371	366	210
ENSBTAG00000002395.6	743	494	489	319
ENSBTAG00000002398.6	140	106	136	61
ENSBTAG00000002401.4	0	0	0	0
ENSBTAG00000002402.6	19449	12962	15062	10989
ENSBTAG00000002404.6	2707	2159	2168	1499
ENSBTAG00000002407.6	3	0	0	4
ENSBTAG00000002408.6	114	86	163	175
ENSBTAG00000002411.6	9751	7260	6674	5012
ENSBTAG00000002412.5	2698	2505	2416	2175
ENSBTAG00000002413.6	904	911	1091	829
ENSBTAG00000002414.5	0	0	10	0
ENSBTAG00000002415.6	5300	4953	6586	4849
ENSBTAG00000002416.6	42	55	19	45
ENSBTAG00000002417.5	363	339	444	323
ENSBTAG00000002418.7	67	23	17	33
ENSBTAG00000002419.3	333	376	307	166
ENSBTAG00000002422.6	7626	6042	6547	4097
ENSBTAG00000002423.6	3237	3038	2650	2034
ENSBTAG00000002425.6	143	257	245	177
ENSBTAG00000002428.4	505	459	494	346
ENSBTAG00000002430.6	88	16	52	51
ENSBTAG00000002431.6	991	901	502	439
ENSBTAG00000002432.5	672	644	872	620
ENSBTAG00000002434.4	1959	1436	1668	1117
ENSBTAG00000002435.6	585	519	1102	709
ENSBTAG00000002440.6	3028	2448	3147	2221
ENSBTAG00000002441.6	0	0	0	0
ENSBTAG00000002444.6	404	309	60	124
ENSBTAG00000002445.5	197	146	156	108
ENSBTAG00000002446.3	0	0	0	0
ENSBTAG00000002447.5	145	118	69	84
ENSBTAG00000002448.6	0	0	0	4
ENSBTAG00000002451.6	303	249	289	157
ENSBTAG00000002452.5	3919	2844	3590	2244
ENSBTAG00000002454.6	506	459	458	339
ENSBTAG00000002455.5	220	200	220	149
ENSBTAG00000002457.4	2114	2343	2208	1349
ENSBTAG00000002458.6	836	667	745	623
ENSBTAG00000002460.6	356	406	395	330
ENSBTAG00000002462.6	480	471	587	401
ENSBTAG00000002463.6	989	1154	1066	721
ENSBTAG00000002464.5	0	0	32	10
ENSBTAG00000002468.4	2820	2880	2899	2343
ENSBTAG00000002469.6	0	0	25	0
ENSBTAG00000002470.5	75	50	108	76
ENSBTAG00000002471.6	8	31	0	12
ENSBTAG00000002472.6	250	223	274	144
ENSBTAG00000002473.3	499	451	827	620
ENSBTAG00000002474.5	905	548	768	440
ENSBTAG00000002475.4	1849	1863	1502	1093
ENSBTAG00000002476.5	1363	1398	995	824
ENSBTAG00000002477.6	202	323	245	271
ENSBTAG00000002478.5	57	88	99	37
ENSBTAG00000002479.5	407	236	368	272
ENSBTAG00000002480.6	127	125	139	116
ENSBTAG00000002481.5	250	192	406	327
ENSBTAG00000002483.6	4	0	0	0
ENSBTAG00000002484.6	786	770	889	708
ENSBTAG00000002485.6	15865	12363	12380	8924
ENSBTAG00000002487.6	4568	3712	3670	2625
ENSBTAG00000002488.6	0	0	0	0
ENSBTAG00000002489.6	0	0	0	0
ENSBTAG00000002490.5	517	618	418	252
ENSBTAG00000002492.5	110	156	81	63
ENSBTAG00000002493.3	5438	5036	4713	2907
ENSBTAG00000002495.6	7068	4652	4270	2742
ENSBTAG00000002497.6	0	0	19	0
ENSBTAG00000002500.5	112	136	246	148
ENSBTAG00000002501.6	1191	1093	1373	984
ENSBTAG00000002503.5	1437	1235	1208	915
ENSBTAG00000002504.6	2139	1819	1326	979
ENSBTAG00000002505.6	3	0	12	3
ENSBTAG00000002507.4	22936	21735	19152	12400
ENSBTAG00000002508.3	0	16	13	0
ENSBTAG00000002510.5	5237	4376	4172	3256
ENSBTAG00000002512.4	407	352	239	284
ENSBTAG00000002515.6	45	23	59	85
ENSBTAG00000002516.6	481	373	461	412
ENSBTAG00000002518.6	0	0	13	8
ENSBTAG00000002520.6	2249	2007	1525	1311
ENSBTAG00000002522.5	51	75	58	29
ENSBTAG00000002524.4	415	379	476	228
ENSBTAG00000002525.5	1058	1200	1285	1042
ENSBTAG00000002526.6	473	421	405	276
ENSBTAG00000002527.6	932	802	1522	981
ENSBTAG00000002528.7	32574	23476	27798	20777
ENSBTAG00000002531.6	1083	1079	1233	796
ENSBTAG00000002534.6	1102	1258	1012	704
ENSBTAG00000002539.5	8739	6282	7349	5729
ENSBTAG00000002542.4	2972	2502	2686	1714
ENSBTAG00000002545.4	0	0	0	8
ENSBTAG00000002549.5	1339	982	1483	1185
ENSBTAG00000002550.4	71	111	76	127
ENSBTAG00000002551.4	4	10	21	0
ENSBTAG00000002554.6	3765	2770	3381	2105
ENSBTAG00000002555.4	0	0	0	0
ENSBTAG00000002557.6	1453	1212	1917	1302
ENSBTAG00000002559.6	0	0	5	0
ENSBTAG00000002561.5	369	272	217	114
ENSBTAG00000002562.5	2917	2382	1944	1219
ENSBTAG00000002563.5	381	317	506	425
ENSBTAG00000002564.6	1078	684	1088	761
ENSBTAG00000002565.4	0	2	2	11
ENSBTAG00000002566.6	1891	1386	1693	1254
ENSBTAG00000002568.6	869	564	961	742
ENSBTAG00000002570.6	900	715	627	520
ENSBTAG00000002571.6	151	102	107	121
ENSBTAG00000002573.5	3279	3123	2903	1852
ENSBTAG00000002574.6	58	87	77	102
ENSBTAG00000002575.6	1954	1488	1886	1369
ENSBTAG00000002576.6	0	10	107	47
ENSBTAG00000002578.6	3571	3161	2581	1938
ENSBTAG00000002579.6	848	861	854	755
ENSBTAG00000002580.6	69	73	438	319
ENSBTAG00000002581.4	0	0	0	0
ENSBTAG00000002583.6	59	10	15	30
ENSBTAG00000002585.6	352	172	268	179
ENSBTAG00000002586.6	5669	5416	5055	3853
ENSBTAG00000002590.6	955	1072	1057	777
ENSBTAG00000002591.6	884	871	909	587
ENSBTAG00000002593.5	165	74	274	195
ENSBTAG00000002594.5	1063	659	661	511
ENSBTAG00000002595.6	0	0	0	0
ENSBTAG00000002596.6	0	0	4	5
ENSBTAG00000002599.6	14	15	31	21
ENSBTAG00000002600.6	129	123	173	125
ENSBTAG00000002603.5	649	707	507	510
ENSBTAG00000002604.6	0	0	3	0
ENSBTAG00000002605.6	719	428	840	612
ENSBTAG00000002606.6	5447	4565	3896	2560
ENSBTAG00000002608.6	10686	9195	9071	6601
ENSBTAG00000002609.4	0	0	0	0
ENSBTAG00000002610.6	1183	1449	1046	917
ENSBTAG00000002612.7	1021	708	697	541
ENSBTAG00000002613.5	202	176	156	97
ENSBTAG00000002614.6	1128	749	882	542
ENSBTAG00000002615.5	959	783	892	585
ENSBTAG00000002620.5	37	31	44	37
ENSBTAG00000002623.5	0	0	0	0
ENSBTAG00000002624.6	104	35	70	103
ENSBTAG00000002625.6	3266	3127	2487	1818
ENSBTAG00000002626.5	137	161	198	210
ENSBTAG00000002627.5	3396	3007	3259	2274
ENSBTAG00000002628.5	5715	5141	5525	4138
ENSBTAG00000002629.4	0	0	0	0
ENSBTAG00000002630.6	3542	2551	2346	1675
ENSBTAG00000002631.6	20	22	11	0
ENSBTAG00000002632.6	0	0	0	0
ENSBTAG00000002633.6	34115	25994	23013	15942
ENSBTAG00000002635.4	4	0	37	0
ENSBTAG00000002639.6	4074	3858	4225	2952
ENSBTAG00000002640.6	843	460	565	517
ENSBTAG00000002642.6	0	0	0	0
ENSBTAG00000002643.6	1590	1194	1380	1098
ENSBTAG00000002644.4	0	0	3	14
ENSBTAG00000002645.5	1661	1393	1653	1303
ENSBTAG00000002646.6	9820	8440	10203	6694
ENSBTAG00000002647.4	49	39	43	28
ENSBTAG00000002648.3	9866	9126	10210	7534
ENSBTAG00000002650.5	2552	2865	2948	2277
ENSBTAG00000002651.6	65	22	296	219
ENSBTAG00000002654.5	2391	2241	2195	1807
ENSBTAG00000002655.5	195	193	202	157
ENSBTAG00000002657.6	1956	1776	1768	1401
ENSBTAG00000002658.5	1737	1532	1221	1012
ENSBTAG00000002661.6	81	77	235	173
ENSBTAG00000002663.6	985	725	627	478
ENSBTAG00000002664.5	0	0	8	0
ENSBTAG00000002668.6	135	208	167	96
ENSBTAG00000002669.5	828	587	586	438
ENSBTAG00000002670.3	0	0	0	0
ENSBTAG00000002673.5	23	31	45	24
ENSBTAG00000002674.5	0	0	0	0
ENSBTAG00000002675.4	0	0	0	0
ENSBTAG00000002676.5	3297	3281	3236	2581
ENSBTAG00000002678.3	120	140	147	124
ENSBTAG00000002680.5	0	0	0	9
ENSBTAG00000002682.6	1543	1178	1080	847
ENSBTAG00000002683.6	4873	3419	3651	2655
ENSBTAG00000002685.6	2607	2525	2228	1577
ENSBTAG00000002687.5	1208	938	756	523
ENSBTAG00000002688.6	4001	3608	4907	3643
ENSBTAG00000002689.6	340	427	427	273
ENSBTAG00000002690.5	2714	2580	2374	1857
ENSBTAG00000002691.6	135	151	80	86
ENSBTAG00000002693.6	849	666	674	496
ENSBTAG00000002695.6	0	0	0	0
ENSBTAG00000002697.6	8558	7666	6859	5226
ENSBTAG00000002698.5	3633	2589	3339	1928
ENSBTAG00000002699.6	0	3	0	0
ENSBTAG00000002700.5	0	0	0	0
ENSBTAG00000002701.6	0	0	0	0
ENSBTAG00000002702.6	28	59	40	37
ENSBTAG00000002703.5	4889	4123	3312	2559
ENSBTAG00000002704.5	905	764	941	688
ENSBTAG00000002705.6	0	5	8	16
ENSBTAG00000002706.5	158	92	130	91
ENSBTAG00000002707.6	3201	2058	3036	1902
ENSBTAG00000002708.6	712	691	698	440
ENSBTAG00000002709.4	1843	1643	2153	1176
ENSBTAG00000002710.6	0	0	0	0
ENSBTAG00000002712.6	279	219	345	208
ENSBTAG00000002714.6	1778	1734	1617	1273
ENSBTAG00000002715.5	745	576	729	748
ENSBTAG00000002716.6	877	584	735	518
ENSBTAG00000002717.6	746	701	3185	1878
ENSBTAG00000002718.5	445	386	435	245
ENSBTAG00000002719.6	34	36	7	11
ENSBTAG00000002720.5	968	894	882	798
ENSBTAG00000002721.6	785	675	647	417
ENSBTAG00000002724.6	0	0	0	0
ENSBTAG00000002725.4	1030	1087	1163	936
ENSBTAG00000002726.5	1910	1980	1645	1333
ENSBTAG00000002727.5	1216	1057	1330	1113
ENSBTAG00000002728.7	2095	1566	1816	964
ENSBTAG00000002730.5	696	634	676	526
ENSBTAG00000002733.4	0	0	0	0
ENSBTAG00000002734.5	5607	4789	5312	4081
ENSBTAG00000002735.6	1533	1140	515	364
ENSBTAG00000002736.6	2043	1578	1622	1088
ENSBTAG00000002737.6	38	56	25	39
ENSBTAG00000002738.3	646	663	628	433
ENSBTAG00000002739.6	0	27	0	25
ENSBTAG00000002741.4	0	0	0	0
ENSBTAG00000002742.6	1094	976	1042	688
ENSBTAG00000002743.3	309	245	304	215
ENSBTAG00000002744.6	0	0	0	9
ENSBTAG00000002745.5	3218	3170	3314	2774
ENSBTAG00000002746.5	3593	3087	3694	2881
ENSBTAG00000002747.6	965	850	789	669
ENSBTAG00000002748.5	425	354	383	252
ENSBTAG00000002749.6	0	0	0	0
ENSBTAG00000002750.5	1268	1169	993	787
ENSBTAG00000002751.6	0	0	0	0
ENSBTAG00000002755.4	3664	3255	3339	2712
ENSBTAG00000002756.6	291	266	91	103
ENSBTAG00000002757.3	0	0	0	0
ENSBTAG00000002763.6	1413	1022	1115	677
ENSBTAG00000002764.6	25	51	51	22
ENSBTAG00000002765.5	0	0	0	0
ENSBTAG00000002767.6	2502	2265	1691	1339
ENSBTAG00000002768.5	617	392	354	339
ENSBTAG00000002769.6	4061	4115	3122	2249
ENSBTAG00000002770.6	2594	1747	3019	1920
ENSBTAG00000002772.4	0	0	23	0
ENSBTAG00000002773.6	0	0	0	0
ENSBTAG00000002774.6	5185	4290	3995	2902
ENSBTAG00000002775.4	0	0	0	5
ENSBTAG00000002778.6	11577	8280	8826	6004
ENSBTAG00000002779.6	0	0	0	0
ENSBTAG00000002782.5	2848	2056	2763	1842
ENSBTAG00000002783.6	1875	1501	1994	1539
ENSBTAG00000002784.6	1263	987	1241	895
ENSBTAG00000002786.6	0	0	0	0
ENSBTAG00000002788.5	9	19	29	9
ENSBTAG00000002791.5	7507	5494	5775	3536
ENSBTAG00000002792.6	257	215	241	168
ENSBTAG00000002795.6	2955	2106	2538	1784
ENSBTAG00000002796.6	44	92	87	106
ENSBTAG00000002798.5	707	698	697	554
ENSBTAG00000002799.6	5	12	12	22
ENSBTAG00000002803.5	0	0	0	0
ENSBTAG00000002804.7	5543	4332	3847	2696
ENSBTAG00000002808.5	1586	1861	1485	1150
ENSBTAG00000002809.6	152	171	209	211
ENSBTAG00000002810.6	1786	1485	1184	829
ENSBTAG00000002813.5	1401	980	1453	1126
ENSBTAG00000002816.6	452	247	326	251
ENSBTAG00000002817.6	40	66	81	54
ENSBTAG00000002820.4	9341	8078	6970	5001
ENSBTAG00000002822.4	17	0	17	18
ENSBTAG00000002823.5	6071	4956	7522	4886
ENSBTAG00000002824.5	37	79	36	42
ENSBTAG00000002826.6	68	55	53	76
ENSBTAG00000002827.6	1311	1184	1133	836
ENSBTAG00000002828.6	486	325	308	365
ENSBTAG00000002829.4	7388	6743	7078	4797
ENSBTAG00000002830.6	5810	4108	5049	3564
ENSBTAG00000002833.6	1116	746	993	683
ENSBTAG00000002834.6	98	79	61	98
ENSBTAG00000002835.6	1139	1013	819	648
ENSBTAG00000002836.6	2013	1358	1317	1310
ENSBTAG00000002837.6	2534	2175	2275	1578
ENSBTAG00000002842.4	19	0	3	42
ENSBTAG00000002843.6	347	379	432	259
ENSBTAG00000002844.5	135	100	197	136
ENSBTAG00000002845.6	10	26	0	32
ENSBTAG00000002846.5	0	0	0	0
ENSBTAG00000002847.6	412	252	311	298
ENSBTAG00000002848.5	213	236	231	200
ENSBTAG00000002849.6	11	27	15	35
ENSBTAG00000002850.5	0	0	0	11
ENSBTAG00000002853.6	91	60	71	84
ENSBTAG00000002854.6	2703	2235	2217	1586
ENSBTAG00000002856.4	0	0	8	0
ENSBTAG00000002858.6	0	0	23	12
ENSBTAG00000002859.6	0	0	0	0
ENSBTAG00000002863.6	2274	2137	2039	1675
ENSBTAG00000002865.6	0	0	0	0
ENSBTAG00000002866.4	329	302	242	209
ENSBTAG00000002868.4	0	0	0	0
ENSBTAG00000002869.4	83	117	129	157
ENSBTAG00000002871.6	2815	2634	3264	2344
ENSBTAG00000002874.4	1263	1124	1086	847
ENSBTAG00000002878.6	642	468	950	698
ENSBTAG00000002879.6	467	306	434	307
ENSBTAG00000002880.7	67	87	161	69
ENSBTAG00000002881.4	405	306	377	276
ENSBTAG00000002882.6	112	83	18	82
ENSBTAG00000002883.6	2062	1619	1682	1152
ENSBTAG00000002885.6	0	0	0	0
ENSBTAG00000002887.6	0	0	0	3
ENSBTAG00000002888.6	2186	1909	3134	2262
ENSBTAG00000002890.6	2792	2619	2068	1778
ENSBTAG00000002891.4	0	0	0	0
ENSBTAG00000002894.4	12	21	117	114
ENSBTAG00000002895.4	0	0	16	0
ENSBTAG00000002896.6	3559	3173	2366	2305
ENSBTAG00000002898.5	0	0	0	0
ENSBTAG00000002900.5	766	643	522	647
ENSBTAG00000002902.5	7784	5750	7197	3950
ENSBTAG00000002904.5	608	454	590	344
ENSBTAG00000002907.7	1044	786	519	555
ENSBTAG00000002908.3	18	24	20	35
ENSBTAG00000002910.6	405	464	538	444
ENSBTAG00000002913.6	0	0	0	0
ENSBTAG00000002914.5	0	0	0	17
ENSBTAG00000002915.5	185	213	252	105
ENSBTAG00000002917.7	2373	2200	2138	1614
ENSBTAG00000002918.4	232	231	150	118
ENSBTAG00000002919.4	0	0	0	0
ENSBTAG00000002920.5	2022	1465	1842	1600
ENSBTAG00000002921.4	1143	882	1341	941
ENSBTAG00000002922.5	1544	1617	2302	1591
ENSBTAG00000002923.5	0	0	0	0
ENSBTAG00000002924.5	0	0	0	0
ENSBTAG00000002928.4	0	0	0	0
ENSBTAG00000002929.6	0	0	0	0
ENSBTAG00000002931.6	0	11	0	0
ENSBTAG00000002934.5	0	0	0	0
ENSBTAG00000002935.6	3186	2740	3014	2253
ENSBTAG00000002936.6	8735	10716	12752	8602
ENSBTAG00000002937.6	16	18	17	9
ENSBTAG00000002938.6	1195	860	930	547
ENSBTAG00000002939.4	7505	6559	6638	4655
ENSBTAG00000002940.5	0	0	0	16
ENSBTAG00000002941.5	744	634	614	476
ENSBTAG00000002942.6	1384	1169	1420	862
ENSBTAG00000002943.5	114	105	15	49
ENSBTAG00000002944.3	2246	2260	2007	1578
ENSBTAG00000002947.6	0	0	0	17
ENSBTAG00000002948.6	5162	4757	3784	3066
ENSBTAG00000002949.4	1162	763	1570	938
ENSBTAG00000002950.6	2217	1618	1900	1314
ENSBTAG00000002951.6	17	34	21	11
ENSBTAG00000002952.4	0	0	0	0
ENSBTAG00000002953.6	12352	12630	10764	8740
ENSBTAG00000002956.5	88	87	109	38
ENSBTAG00000002959.6	1019	899	907	864
ENSBTAG00000002960.6	2427	1932	1880	1196
ENSBTAG00000002962.6	999	816	798	660
ENSBTAG00000002963.3	0	0	0	0
ENSBTAG00000002964.6	0	0	0	6
ENSBTAG00000002965.6	34	0	0	0
ENSBTAG00000002966.6	5827	5473	3971	3118
ENSBTAG00000002970.6	2189	1658	2102	1534
ENSBTAG00000002971.6	802	940	883	612
ENSBTAG00000002972.6	83	67	66	108
ENSBTAG00000002973.4	407	396	320	242
ENSBTAG00000002974.6	0	0	0	0
ENSBTAG00000002976.6	0	0	0	0
ENSBTAG00000002977.6	4185	2674	4863	3142
ENSBTAG00000002978.4	23	0	206	86
ENSBTAG00000002979.6	61	62	22	57
ENSBTAG00000002980.6	730	541	895	487
ENSBTAG00000002981.6	0	17	8	5
ENSBTAG00000002982.5	133	123	190	73
ENSBTAG00000002983.5	14	0	0	0
ENSBTAG00000002985.5	0	0	4	4
ENSBTAG00000002988.6	2230	1922	2661	1613
ENSBTAG00000002993.3	377	524	400	325
ENSBTAG00000002995.5	778	678	614	494
ENSBTAG00000002996.6	135	118	112	132
ENSBTAG00000002997.7	992	782	811	571
ENSBTAG00000002998.6	22	33	42	17
ENSBTAG00000002999.5	1001	861	1057	736
ENSBTAG00000003000.5	13	19	0	11
ENSBTAG00000003001.3	1925	1679	1616	1226
ENSBTAG00000003002.6	1127	1198	946	710
ENSBTAG00000003006.6	0	0	0	0
ENSBTAG00000003012.6	165	147	178	69
ENSBTAG00000003014.5	82	51	87	90
ENSBTAG00000003015.6	348	287	346	234
ENSBTAG00000003016.5	0	0	5	0
ENSBTAG00000003017.6	204	178	183	191
ENSBTAG00000003018.6	11111	9937	15184	9727
ENSBTAG00000003019.5	0	0	12	0
ENSBTAG00000003020.6	0	4	0	0
ENSBTAG00000003021.5	2145	1853	1549	1002
ENSBTAG00000003022.5	0	0	0	0
ENSBTAG00000003023.6	0	0	0	0
ENSBTAG00000003025.6	348	309	318	265
ENSBTAG00000003027.5	1786	1386	1671	1218
ENSBTAG00000003030.6	0	0	0	0
ENSBTAG00000003033.3	808	725	880	620
ENSBTAG00000003034.6	4724	4133	3862	3223
ENSBTAG00000003035.6	542	490	431	270
ENSBTAG00000003036.7	225	164	203	120
ENSBTAG00000003038.5	885	514	1081	517
ENSBTAG00000003039.6	53	16	48	0
ENSBTAG00000003040.6	3834	3184	3395	2132
ENSBTAG00000003043.4	6514	6289	6013	4395
ENSBTAG00000003044.6	768	802	625	497
ENSBTAG00000003045.6	31	33	41	35
ENSBTAG00000003047.6	0	0	0	0
ENSBTAG00000003049.6	1374	1106	1984	1123
ENSBTAG00000003051.7	931	629	899	635
ENSBTAG00000003052.6	1719	1429	1880	1415
ENSBTAG00000003054.6	22	22	0	6
ENSBTAG00000003056.6	0	0	0	0
ENSBTAG00000003058.5	4111	3770	3207	2567
ENSBTAG00000003059.4	1181	993	1354	968
ENSBTAG00000003060.5	0	0	5	18
ENSBTAG00000003061.7	2641	1336	3289	2017
ENSBTAG00000003062.6	934	807	606	440
ENSBTAG00000003063.6	2058	1722	1426	999
ENSBTAG00000003064.6	1583	1769	1916	1502
ENSBTAG00000003066.3	2125	1756	2075	1378
ENSBTAG00000003067.6	1956	1786	2173	1728
ENSBTAG00000003068.3	537	468	432	287
ENSBTAG00000003069.7	506	542	419	366
ENSBTAG00000003072.6	4110	3618	4334	3512
ENSBTAG00000003073.6	2084	1350	1555	1080
ENSBTAG00000003074.6	26	127	112	218
ENSBTAG00000003075.6	187	272	131	152
ENSBTAG00000003076.4	32	74	74	44
ENSBTAG00000003077.5	2753	1967	2244	1728
ENSBTAG00000003078.5	0	11	0	0
ENSBTAG00000003079.4	24	5	4	0
ENSBTAG00000003081.6	2177	2102	2017	1331
ENSBTAG00000003083.6	136	152	145	63
ENSBTAG00000003084.7	826	623	646	408
ENSBTAG00000003086.4	28	28	28	31
ENSBTAG00000003087.5	1127	1116	1114	812
ENSBTAG00000003088.6	0	0	0	0
ENSBTAG00000003089.5	201	181	490	407
ENSBTAG00000003090.6	26	27	12	0
ENSBTAG00000003092.6	891	975	789	726
ENSBTAG00000003093.5	0	0	0	4
ENSBTAG00000003094.6	3605	2323	3775	2641
ENSBTAG00000003096.6	0	0	0	0
ENSBTAG00000003097.6	2567	1912	2030	1348
ENSBTAG00000003098.4	11718	9367	11282	7787
ENSBTAG00000003100.6	2327	1713	1692	1127
ENSBTAG00000003101.6	0	0	15	7
ENSBTAG00000003102.3	599	402	415	347
ENSBTAG00000003103.6	0	0	0	0
ENSBTAG00000003107.4	0	0	0	18
ENSBTAG00000003108.4	0	0	0	0
ENSBTAG00000003109.3	11166	10305	12222	9112
ENSBTAG00000003110.6	0	11	3	0
ENSBTAG00000003111.5	2271	2051	2101	1405
ENSBTAG00000003112.6	1372	1123	1181	716
[truncated: 25,613 more rows]

## Sheet: Supplementary Data S2
Supplementary Data S2. DESeq2 results output.
gene	baseMean	log2FoldChange	lfcSE	stat	pvalue	padj
ENSBTAG00000000005.6	1033.19	-0.0451893	0.238328	-0.18961	0.849615	0.999993
ENSBTAG00000000009.6	73.6642	-0.770289	0.817915	-0.941771	0.34631	NA
ENSBTAG00000000010.4	878.335	-0.213319	0.24797	-0.860261	0.389645	0.999993
ENSBTAG00000000011.4	44.2508	2.0069	1.04033	1.9291	0.053718	NA
ENSBTAG00000000012.5	143.194	-0.147294	0.584065	-0.252188	0.800896	NA
ENSBTAG00000000013.6	919.583	0.0234487	0.248079	0.094521	0.924695	0.999993
ENSBTAG00000000014.5	2309.4	0.0146564	0.168671	0.0868935	0.930756	0.999993
ENSBTAG00000000015.6	41.4896	-0.397669	1.0527	-0.377763	0.705607	NA
ENSBTAG00000000016.4	5.57443	-2.92892	3.0598	-0.957228	0.338452	NA
ENSBTAG00000000019.6	7634.28	0.0703435	0.13284	0.529537	0.596433	0.999993
ENSBTAG00000000020.7	3.2839	-3.13085	4.64649	-0.67381	0.500432	NA
ENSBTAG00000000021.5	798.886	0.0473071	0.258068	0.183312	0.854553	0.999993
ENSBTAG00000000022.6	145.223	0.356667	0.570539	0.62514	0.531879	NA
ENSBTAG00000000023.6	1800.56	-0.0854999	0.183716	-0.465392	0.641651	0.999993
ENSBTAG00000000024.7	1861.73	0.037595	0.185519	0.202647	0.839411	0.999993
ENSBTAG00000000025.6	4117.48	-0.106728	0.138404	-0.771137	0.440626	0.999993
ENSBTAG00000000026.4	384.801	0.344645	0.359884	0.957658	0.338235	0.999993
ENSBTAG00000000030.6	86.2095	0.257693	0.781334	0.329812	0.741542	NA
ENSBTAG00000000031.5	109.094	0.10374	0.660149	0.157146	0.87513	NA
ENSBTAG00000000032.6	2.11108	-2.7914	4.88734	-0.571148	0.567899	NA
ENSBTAG00000000033.5	97.7467	-0.23018	0.689131	-0.334015	0.738368	NA
ENSBTAG00000000037.6	556.173	-0.372538	0.319491	-1.16604	0.2436	0.999993
ENSBTAG00000000039.5	266.089	-0.112238	0.428389	-0.262	0.793321	0.999993
ENSBTAG00000000040.6	1633.91	-0.103262	0.190653	-0.54162	0.588081	0.999993
ENSBTAG00000000042.3	2736.74	-0.129947	0.159964	-0.812355	0.416588	0.999993
ENSBTAG00000000044.6	1.63167	0.303753	4.80741	0.0631843	0.94962	NA
ENSBTAG00000000046.6	236.2	-0.222974	0.45514	-0.489902	0.624203	0.999993
ENSBTAG00000000049.6	101.658	0.498741	0.681463	0.731867	0.46425	NA
ENSBTAG00000000050.3	651.325	-0.0122172	0.283245	-0.0431331	0.965595	0.999993
ENSBTAG00000000052.5	104.986	-0.385431	0.665667	-0.579014	0.562579	NA
ENSBTAG00000000053.6	601.461	0.309896	0.301303	1.02852	0.303706	0.999993
ENSBTAG00000000054.6	946.823	-0.148143	0.239293	-0.619085	0.53586	0.999993
ENSBTAG00000000056.5	796.799	0.00317291	0.257807	0.0123073	0.99018	0.999993
ENSBTAG00000000057.4	739.411	-0.23488	0.265593	-0.884361	0.376501	0.999993
ENSBTAG00000000060.2	0.650686	-1.91018	4.92007	-0.388242	0.697837	NA
ENSBTAG00000000061.6	2935.53	0.057244	0.154511	0.370485	0.711021	0.999993
ENSBTAG00000000062.6	917.029	-0.0881407	0.241888	-0.364387	0.715569	0.999993
ENSBTAG00000000064.4	234.164	-0.277413	0.452535	-0.613021	0.539863	0.999993
ENSBTAG00000000065.6	317.406	0.161664	0.391228	0.413222	0.679444	0.999993
ENSBTAG00000000066.5	1.40739	-2.46154	4.90479	-0.501866	0.615762	NA
ENSBTAG00000000067.4	840.386	-0.0891881	0.270411	-0.329825	0.741532	0.999993
ENSBTAG00000000071.4	7.11452	4.19125	3.34483	1.25305	0.210186	NA
ENSBTAG00000000072.5	496.337	0.203748	0.327382	0.622356	0.533708	0.999993
ENSBTAG00000000073.5	9665.2	-0.169217	0.112851	-1.49947	0.133753	0.999993
ENSBTAG00000000074.5	249.133	0.054201	0.447721	0.12106	0.903644	0.999993
ENSBTAG00000000076.5	720.376	-0.378605	0.268752	-1.40875	0.158909	0.999993
ENSBTAG00000000077.6	1925.36	-0.0534444	0.179074	-0.298448	0.765361	0.999993
ENSBTAG00000000078.4	3446.67	-0.252918	0.151456	-1.66991	0.0949367	0.999993
ENSBTAG00000000079.6	137.321	0.607883	0.585711	1.03785	0.299338	NA
ENSBTAG00000000080.5	1270.79	-0.130801	0.210531	-0.621294	0.534406	0.999993
ENSBTAG00000000081.6	2044.22	-0.364944	0.176222	-2.07093	0.038365	0.864451
ENSBTAG00000000082.3	20.5684	-0.176042	1.57046	-0.112096	0.910747	NA
ENSBTAG00000000084.5	781.589	0.157997	0.26385	0.598813	0.549297	0.999993
ENSBTAG00000000087.6	2248.51	0.059013	0.173378	0.340372	0.733576	0.999993
ENSBTAG00000000088.6	13628.8	-0.120472	0.121283	-0.993315	0.320556	0.999993
ENSBTAG00000000090.6	264.465	-0.350874	0.442546	-0.792854	0.427863	0.999993
ENSBTAG00000000091.2	1811.48	-0.196728	0.183285	-1.07334	0.283118	0.999993
ENSBTAG00000000092.6	1206.79	-0.034512	0.218332	-0.158071	0.874401	0.999993
ENSBTAG00000000094.6	434.286	-0.109642	0.338067	-0.324322	0.745695	0.999993
ENSBTAG00000000095.6	536.475	1.06785	0.310181	3.44266	0.000576021	0.0586761
ENSBTAG00000000097.4	3136.55	-0.0253211	0.178865	-0.141565	0.887423	0.999993
ENSBTAG00000000098.6	688.01	-0.180701	0.290614	-0.621793	0.534078	0.999993
ENSBTAG00000000099.6	4504.13	-0.161012	0.134827	-1.19421	0.232395	0.999993
ENSBTAG00000000102.4	140.036	0.046405	0.58099	0.0798723	0.936339	NA
ENSBTAG00000000103.6	1058.64	-0.106099	0.22713	-0.467128	0.640409	0.999993
ENSBTAG00000000105.5	1005.54	-0.122393	0.244879	-0.499809	0.61721	0.999993
ENSBTAG00000000108.6	793.45	-0.0188557	0.264732	-0.0712254	0.943218	0.999993
ENSBTAG00000000109.6	5758.54	-0.0742259	0.127471	-0.582296	0.560367	0.999993
ENSBTAG00000000111.6	2523.02	-0.082062	0.165442	-0.496015	0.619884	0.999993
ENSBTAG00000000113.6	8932.72	-0.243455	0.121616	-2.00182	0.0453036	0.922796
ENSBTAG00000000115.6	779.162	-0.115675	0.266399	-0.434219	0.66413	0.999993
ENSBTAG00000000120.6	737.009	-0.169	0.266487	-0.634177	0.525965	0.999993
ENSBTAG00000000123.4	8.21194	2.61134	2.61574	0.998319	0.318125	NA
ENSBTAG00000000124.6	1.48774	3.05373	4.90478	0.622603	0.533545	NA
ENSBTAG00000000125.6	664.81	0.0908132	0.278464	0.326121	0.744333	0.999993
ENSBTAG00000000128.4	361.16	-0.0387125	0.371626	-0.104171	0.917034	0.999993
ENSBTAG00000000130.6	36.7573	-0.956894	1.13372	-0.844031	0.398652	NA
ENSBTAG00000000131.6	1546.08	-0.325039	0.194688	-1.66954	0.0950107	0.999993
ENSBTAG00000000132.3	17473.3	-0.142433	0.103934	-1.37042	0.170557	0.999993
ENSBTAG00000000133.5	31.6492	-0.0911341	1.18849	-0.0766806	0.938878	NA
ENSBTAG00000000134.5	224.85	0.286573	0.465344	0.61583	0.538007	0.999993
ENSBTAG00000000137.6	3897.43	-0.0795337	0.1412	-0.563269	0.573252	0.999993
ENSBTAG00000000139.6	1490.68	0.0148339	0.204901	0.0723956	0.942287	0.999993
ENSBTAG00000000140.5	369.57	-0.0321346	0.376463	-0.0853591	0.931976	0.999993
ENSBTAG00000000141.3	1736.39	0.148313	0.19276	0.769418	0.441645	0.999993
ENSBTAG00000000145.6	0.618654	2.1643	4.93343	0.438701	0.660878	NA
ENSBTAG00000000146.6	5219.94	-0.185651	0.13113	-1.41578	0.15684	0.999993
ENSBTAG00000000147.6	324.553	0.0210161	0.387236	0.0542719	0.956719	0.999993
ENSBTAG00000000149.6	3743.43	-0.0354161	0.144262	-0.245498	0.806071	0.999993
ENSBTAG00000000152.6	9299.73	-0.185684	0.118751	-1.56363	0.117904	0.999993
ENSBTAG00000000153.4	170.859	0.342007	0.530567	0.644606	0.519183	NA
ENSBTAG00000000154.6	17.4859	1.60224	1.57861	1.01497	0.31012	NA
ENSBTAG00000000157.6	134.782	-0.484178	0.590435	-0.820036	0.412196	NA
ENSBTAG00000000160.5	2181.83	-0.126803	0.173394	-0.731299	0.464597	0.999993
ENSBTAG00000000161.6	72.8762	-0.280097	0.804269	-0.348263	0.727643	NA
ENSBTAG00000000162.5	485.807	-0.15209	0.321651	-0.472842	0.636326	0.999993
ENSBTAG00000000163.6	291.664	0.243659	0.413337	0.589493	0.555531	0.999993
ENSBTAG00000000168.4	1.213	0.596507	4.75273	0.125508	0.900121	NA
ENSBTAG00000000169.4	101.796	0.164469	0.680992	0.241514	0.809156	NA
ENSBTAG00000000170.4	5.39498	-3.55168	3.75173	-0.946677	0.343803	NA
ENSBTAG00000000172.5	2.47462	3.30217	4.8744	0.677452	0.498119	NA
ENSBTAG00000000175.6	635.451	-0.0506022	0.302235	-0.167426	0.867035	0.999993
ENSBTAG00000000176.5	1219.11	0.00773926	0.218357	0.0354431	0.971726	0.999993
ENSBTAG00000000177.6	118.623	0.524107	0.636281	0.823704	0.410108	NA
ENSBTAG00000000179.5	190.152	-0.201937	0.504882	-0.399968	0.68918	NA
ENSBTAG00000000182.6	933.292	-0.165177	0.243659	-0.677903	0.497833	0.999993
ENSBTAG00000000184.6	5728.95	-0.226452	0.126427	-1.79117	0.0732655	0.999993
ENSBTAG00000000185.6	5.2249	-0.888456	3.40565	-0.260877	0.794188	NA
ENSBTAG00000000186.5	233.291	-0.451695	0.464409	-0.972623	0.330741	0.999993
ENSBTAG00000000189.6	20.0097	0.68605	1.47358	0.465567	0.641526	NA
ENSBTAG00000000191.5	574.338	0.179202	0.297149	0.603073	0.54646	0.999993
ENSBTAG00000000195.6	155.575	0.0354646	0.566169	0.0626395	0.950054	NA
ENSBTAG00000000197.4	438.164	-0.0272921	0.336634	-0.0810734	0.935384	0.999993
ENSBTAG00000000199.5	1824.3	-0.052617	0.194582	-0.270411	0.786844	0.999993
ENSBTAG00000000201.6	1738.39	-0.0876316	0.186135	-0.470795	0.637787	0.999993
ENSBTAG00000000202.4	258.406	-0.158902	0.440585	-0.360661	0.718353	0.999993
ENSBTAG00000000203.5	5923.78	0.0689516	0.125349	0.550078	0.582266	0.999993
ENSBTAG00000000204.5	386.825	-0.149876	0.356657	-0.420225	0.674321	0.999993
ENSBTAG00000000205.6	1689.02	0.159273	0.205236	0.776048	0.437721	0.999993
ENSBTAG00000000207.4	401.905	-0.142557	0.365628	-0.389897	0.696613	0.999993
ENSBTAG00000000210.5	3468.15	-0.0330326	0.153621	-0.215026	0.829747	0.999993
ENSBTAG00000000211.6	185.31	0.275803	0.518999	0.531413	0.595132	NA
ENSBTAG00000000212.4	1952.76	-0.0350926	0.180092	-0.194859	0.845503	0.999993
ENSBTAG00000000213.5	674.759	0.0592896	0.292321	0.202824	0.839273	0.999993
ENSBTAG00000000214.6	0.618654	2.1643	4.93343	0.438701	0.660878	NA
ENSBTAG00000000215.5	8245.86	-0.0821452	0.116261	-0.706559	0.479841	0.999993
ENSBTAG00000000218.6	1017.18	-0.256697	0.234014	-1.09693	0.272673	0.999993
ENSBTAG00000000219.6	93.9238	0.280203	0.756414	0.370436	0.711058	NA
ENSBTAG00000000220.6	40.1449	0.501721	1.05952	0.473538	0.635829	NA
ENSBTAG00000000221.6	543.512	0.206709	0.306964	0.673397	0.500695	0.999993
ENSBTAG00000000222.7	3063.46	-0.0810214	0.158261	-0.511949	0.608686	0.999993
ENSBTAG00000000223.6	1295.64	0.0196964	0.215561	0.0913726	0.927197	0.999993
ENSBTAG00000000224.4	36.466	0.235368	1.15063	0.204555	0.83792	NA
ENSBTAG00000000225.6	472.816	0.139512	0.332567	0.4195	0.674851	0.999993
ENSBTAG00000000229.6	2.78394	3.39112	4.86315	0.697309	0.485609	NA
ENSBTAG00000000231.6	1268.7	0.00834191	0.212119	0.0393265	0.96863	0.999993
ENSBTAG00000000232.4	1.51827	-2.60892	4.88796	-0.533744	0.593519	NA
ENSBTAG00000000236.5	13834	-0.154724	0.106697	-1.45013	0.147023	0.999993
ENSBTAG00000000238.6	39.9576	-0.874825	1.0992	-0.795874	0.426105	NA
ENSBTAG00000000240.5	25.1435	0.467073	1.3311	0.350892	0.725669	NA
ENSBTAG00000000241.6	5291.86	-0.06178	0.12897	-0.479027	0.631919	0.999993
ENSBTAG00000000242.2	89.6745	0.42752	0.721594	0.592466	0.553538	NA
ENSBTAG00000000243.4	1821.85	-0.1415	0.189847	-0.745338	0.456067	0.999993
ENSBTAG00000000244.5	239.896	-0.249584	0.454675	-0.548929	0.583054	0.999993
ENSBTAG00000000245.6	2522.47	-0.133078	0.161992	-0.821509	0.411357	0.999993
ENSBTAG00000000246.6	166.946	-0.301244	0.533003	-0.565183	0.571949	NA
ENSBTAG00000000250.4	269.791	0.0244243	0.425519	0.0573988	0.954228	0.999993
ENSBTAG00000000251.6	224.753	0.155183	0.461197	0.336479	0.736509	0.999993
ENSBTAG00000000252.5	899.371	0.0310105	0.244424	0.126872	0.899042	0.999993
ENSBTAG00000000253.6	11212.6	-0.180472	0.111381	-1.62032	0.105164	0.999993
ENSBTAG00000000256.6	111.015	-0.250998	0.65844	-0.381201	0.703054	NA
ENSBTAG00000000257.5	88.462	0.174384	0.723853	0.24091	0.809625	NA
ENSBTAG00000000260.5	465.88	-0.0373658	0.328994	-0.113576	0.909574	0.999993
ENSBTAG00000000264.6	1.40739	-2.46154	4.90479	-0.501866	0.615762	NA
ENSBTAG00000000265.5	584.077	-0.362622	0.311444	-1.16433	0.244292	0.999993
ENSBTAG00000000266.6	851.431	-0.245418	0.260913	-0.940611	0.346904	0.999993
ENSBTAG00000000267.6	1804	-0.0683418	0.191355	-0.357147	0.720982	0.999993
ENSBTAG00000000269.6	830.549	0.149315	0.254174	0.587452	0.5569	0.999993
ENSBTAG00000000271.6	159.143	0.224685	0.54725	0.410571	0.681387	NA
ENSBTAG00000000274.6	4612.46	-0.103247	0.136743	-0.755042	0.450224	0.999993
ENSBTAG00000000275.6	639.853	-0.310533	0.289766	-1.07167	0.283869	0.999993
ENSBTAG00000000277.6	3055.77	0.238627	0.152137	1.56851	0.116763	0.999993
ENSBTAG00000000278.4	1.23731	2.74345	4.91297	0.558409	0.576565	NA
ENSBTAG00000000279.4	150.514	-0.4758	0.577519	-0.823869	0.410014	NA
ENSBTAG00000000281.4	84.9137	-0.703529	0.741756	-0.948464	0.342893	NA
ENSBTAG00000000283.6	37086.8	-0.35371	0.101073	-3.49956	0.000466028	0.0495274
ENSBTAG00000000284.6	28.1188	-1.91843	1.55324	-1.23511	0.216788	NA
ENSBTAG00000000285.6	112.319	0.0521626	0.644958	0.0808776	0.935539	NA
ENSBTAG00000000286.6	814.879	-0.0609834	0.274336	-0.222294	0.824085	0.999993
ENSBTAG00000000287.4	737.878	-0.176394	0.265991	-0.663159	0.507229	0.999993
ENSBTAG00000000288.7	3572.41	-0.148147	0.147423	-1.00491	0.314941	0.999993
ENSBTAG00000000289.4	815.898	0.12043	0.270507	0.445201	0.656175	0.999993
ENSBTAG00000000290.6	1639.17	-0.129575	0.199739	-0.648721	0.516519	0.999993
ENSBTAG00000000291.6	1955.76	0.00794685	0.180609	0.0440004	0.964904	0.999993
ENSBTAG00000000292.6	1007.52	-0.525392	0.23565	-2.22954	0.0257778	0.715104
ENSBTAG00000000295.5	229.448	-0.389611	0.457253	-0.852068	0.394176	0.999993
ENSBTAG00000000296.6	1493.26	-0.0349573	0.197471	-0.177025	0.859489	0.999993
ENSBTAG00000000297.5	779.38	-0.202639	0.261637	-0.774505	0.438632	0.999993
ENSBTAG00000000300.4	290.735	0.0101108	0.422501	0.0239308	0.980908	0.999993
ENSBTAG00000000301.4	9.05074	1.00039	2.15303	0.464641	0.642189	NA
ENSBTAG00000000305.6	1897	0.0394992	0.179769	0.219723	0.826087	0.999993
ENSBTAG00000000306.5	2.16529	3.20109	4.88795	0.654895	0.512535	NA
ENSBTAG00000000308.6	1966.81	0.041645	0.177446	0.234692	0.814448	0.999993
ENSBTAG00000000310.6	2806.17	-0.0407323	0.156356	-0.260511	0.79447	0.999993
ENSBTAG00000000312.6	1998.63	-0.0602215	0.177089	-0.340063	0.733809	0.999993
ENSBTAG00000000313.4	138.027	0.16877	0.595295	0.283507	0.776788	NA
ENSBTAG00000000315.6	1458.46	0.126062	0.202408	0.622813	0.533407	0.999993
ENSBTAG00000000317.6	336.343	0.0967816	0.382532	0.253003	0.800266	0.999993
ENSBTAG00000000320.6	2577.62	-0.0528621	0.161074	-0.328186	0.742771	0.999993
ENSBTAG00000000321.6	1069.81	-0.0595406	0.22943	-0.259515	0.795238	0.999993
ENSBTAG00000000322.6	3600.85	0.0987292	0.144332	0.684043	0.493948	0.999993
ENSBTAG00000000329.6	5.65293	1.69387	3.30521	0.512484	0.608312	NA
ENSBTAG00000000330.6	359.36	-0.0719596	0.370448	-0.19425	0.84598	0.999993
ENSBTAG00000000332.6	704.111	0.101068	0.274229	0.368553	0.712461	0.999993
ENSBTAG00000000333.5	6.69678	-0.385617	3.05932	-0.126046	0.899695	NA
ENSBTAG00000000335.5	1.23731	2.74345	4.91297	0.558409	0.576565	NA
ENSBTAG00000000340.3	1778.45	-0.235512	0.200454	-1.17489	0.240037	0.999993
ENSBTAG00000000341.5	458.451	-0.0234577	0.329701	-0.0711483	0.94328	0.999993
ENSBTAG00000000342.6	2637.79	-0.0435907	0.160243	-0.272029	0.7856	0.999993
ENSBTAG00000000343.4	321.993	-0.244944	0.390355	-0.627491	0.530337	0.999993
ENSBTAG00000000345.6	13.9813	0.382718	1.8773	0.203866	0.838458	NA
ENSBTAG00000000347.4	1297.04	-0.130961	0.210802	-0.621251	0.534435	0.999993
ENSBTAG00000000354.2	13.2722	1.00361	1.83388	0.54726	0.5842	NA
ENSBTAG00000000355.5	233.632	-0.404835	0.468397	-0.864299	0.387424	0.999993
ENSBTAG00000000356.4	894.01	-0.161106	0.27675	-0.582137	0.560475	0.999993
ENSBTAG00000000357.6	3571.64	-0.393918	0.145697	-2.70368	0.00685757	0.358611
ENSBTAG00000000359.6	1803.92	0.190042	0.183257	1.03702	0.299724	0.999993
ENSBTAG00000000362.6	1284.72	-0.315581	0.213122	-1.48076	0.138672	0.999993
ENSBTAG00000000363.6	5602.41	-0.165732	0.12869	-1.28784	0.197801	0.999993
ENSBTAG00000000365.6	600.266	-0.243718	0.2927	-0.832657	0.405038	0.999993
ENSBTAG00000000369.6	2260.65	-0.00983374	0.174958	-0.0562064	0.955177	0.999993
ENSBTAG00000000371.6	1713.56	0.0810536	0.187619	0.432011	0.665733	0.999993
ENSBTAG00000000372.6	298.424	0.0254272	0.411758	0.0617527	0.95076	0.999993
ENSBTAG00000000374.4	59.9233	0.668646	0.882347	0.757804	0.448568	NA
ENSBTAG00000000375.6	6509.6	-0.164576	0.123179	-1.33607	0.181526	0.999993
ENSBTAG00000000379.5	1386.19	0.163954	0.222544	0.736728	0.461288	0.999993
ENSBTAG00000000382.4	1007.59	0.110963	0.235466	0.471251	0.637461	0.999993
ENSBTAG00000000385.6	683.046	0.0506065	0.286371	0.176717	0.859731	0.999993
ENSBTAG00000000387.4	466.534	0.199589	0.329578	0.605591	0.544787	0.999993
ENSBTAG00000000389.5	401.872	-0.483989	0.350818	-1.3796	0.167709	0.999993
ENSBTAG00000000390.6	371.058	0.084457	0.376511	0.224315	0.822512	0.999993
ENSBTAG00000000392.5	265.55	0.17985	0.434337	0.414079	0.678816	0.999993
ENSBTAG00000000393.5	124.448	0.191666	0.614999	0.311653	0.755305	NA
ENSBTAG00000000394.6	2908.23	-0.159292	0.156001	-1.0211	0.307207	0.999993
ENSBTAG00000000395.4	1803.54	-0.249569	0.183474	-1.36024	0.173755	0.999993
ENSBTAG00000000396.6	1016.13	-0.142781	0.234014	-0.610139	0.54177	0.999993
ENSBTAG00000000397.5	28.15	-3.1103	1.60519	-1.93765	0.0526664	NA
ENSBTAG00000000399.6	0.938258	-2.12256	4.91195	-0.432122	0.665653	NA
ENSBTAG00000000401.6	0.469129	-1.54831	4.93139	-0.31397	0.753544	NA
ENSBTAG00000000404.3	1103.49	-0.172523	0.241315	-0.71493	0.474653	0.999993
ENSBTAG00000000405.5	1148.97	0.0324765	0.225707	0.143888	0.885589	0.999993
ENSBTAG00000000406.5	873.876	-0.238361	0.246631	-0.96647	0.333809	0.999993
ENSBTAG00000000409.6	980.092	0.152665	0.238988	0.638797	0.522955	0.999993
ENSBTAG00000000411.5	2378.49	-0.158631	0.169667	-0.934959	0.349809	0.999993
ENSBTAG00000000413.5	98.9289	-0.588097	0.693508	-0.848003	0.396436	NA
ENSBTAG00000000415.6	12175.5	0.0137594	0.109388	0.125786	0.899901	0.999993
ENSBTAG00000000417.6	1384.83	-0.0886548	0.204998	-0.432466	0.665403	0.999993
ENSBTAG00000000419.5	2.81964	-3.07549	4.83186	-0.636502	0.524449	NA
ENSBTAG00000000421.6	6538.57	-0.10061	0.123517	-0.814548	0.415331	0.999993
ENSBTAG00000000422.6	560.846	-0.161575	0.311456	-0.518773	0.603919	0.999993
ENSBTAG00000000423.5	459.279	-0.0159989	0.330442	-0.0484167	0.961384	0.999993
ENSBTAG00000000425.5	59.7436	0.718752	0.881769	0.815125	0.415001	NA
ENSBTAG00000000428.6	1355.52	-0.311469	0.207482	-1.50119	0.133307	0.999993
ENSBTAG00000000429.6	3450.96	-0.173038	0.146033	-1.18492	0.236048	0.999993
ENSBTAG00000000432.6	0.927981	2.50237	4.92007	0.508604	0.61103	NA
ENSBTAG00000000434.6	9306.91	0.183728	0.118871	1.54561	0.1222	0.999993
ENSBTAG00000000435.6	547.041	-0.116236	0.305532	-0.380438	0.70362	0.999993
ENSBTAG00000000436.2	437.662	-0.243266	0.340197	-0.715074	0.474563	0.999993
ENSBTAG00000000439.6	1103.08	0.10478	0.223505	0.468805	0.639209	0.999993
ENSBTAG00000000440.6	188.158	0.747557	0.50601	1.47736	0.13958	NA
ENSBTAG00000000442.4	8434.26	0.100116	0.117768	0.85011	0.395264	0.999993
ENSBTAG00000000445.6	1.54664	2.93106	4.90852	0.597136	0.550417	NA
ENSBTAG00000000446.6	3762.96	-0.14695	0.148392	-0.990283	0.322036	0.999993
ENSBTAG00000000447.6	415.266	-0.0452901	0.34595	-0.130915	0.895842	0.999993
ENSBTAG00000000448.4	164.164	-0.215431	0.538476	-0.400076	0.689101	NA
ENSBTAG00000000451.6	355.509	0.137335	0.399203	0.344022	0.730829	0.999993
ENSBTAG00000000454.4	545.472	-0.00925892	0.304279	-0.030429	0.975725	0.999993
ENSBTAG00000000455.6	1432.38	-0.135827	0.200767	-0.67654	0.498698	0.999993
ENSBTAG00000000457.3	90.951	-0.150935	0.753245	-0.20038	0.841183	NA
ENSBTAG00000000458.5	8127.85	-0.0377665	0.116526	-0.324102	0.745861	0.999993
ENSBTAG00000000459.6	745.715	-0.120085	0.280863	-0.427559	0.668972	0.999993
ENSBTAG00000000460.6	9903.5	-0.0639097	0.112779	-0.566681	0.570931	0.999993
ENSBTAG00000000462.5	512.508	-0.676099	0.32275	-2.09481	0.0361881	0.840327
ENSBTAG00000000469.4	4868.7	-0.136804	0.131979	-1.03656	0.299943	0.999993
ENSBTAG00000000472.6	164.731	-0.143174	0.546051	-0.262199	0.793168	NA
ENSBTAG00000000473.6	558.638	-0.366412	0.305364	-1.19992	0.23017	0.999993
ENSBTAG00000000475.5	94.1811	0.153789	0.703461	0.218618	0.826948	NA
ENSBTAG00000000476.6	32.6668	-0.916811	1.18256	-0.775276	0.438177	NA
ENSBTAG00000000477.6	2.78394	3.39112	4.86315	0.697309	0.485609	NA
ENSBTAG00000000478.5	1.17282	-2.30887	4.90771	-0.470458	0.638028	NA
ENSBTAG00000000480.5	1920.26	0.0652113	0.181454	0.359383	0.719309	0.999993
ENSBTAG00000000483.5	472.055	0.189935	0.358998	0.529069	0.596757	0.999993
ENSBTAG00000000484.5	871.034	-5.60827e-05	0.253392	-0.000221328	0.999823	0.999993
ENSBTAG00000000489.5	138.749	-0.0114674	0.581409	-0.0197234	0.984264	NA
ENSBTAG00000000490.5	228.269	0.0982626	0.46931	0.209377	0.834154	0.999993
ENSBTAG00000000492.6	4442.68	-0.0362026	0.135604	-0.266974	0.789489	0.999993
ENSBTAG00000000494.6	472.771	-0.068223	0.325327	-0.209706	0.833897	0.999993
ENSBTAG00000000495.5	41.8627	-0.356567	1.13661	-0.31371	0.753742	NA
ENSBTAG00000000496.6	26.9724	-0.469732	1.29723	-0.362103	0.717275	NA
ENSBTAG00000000497.4	2362.3	-0.00825383	0.167396	-0.0493073	0.960674	0.999993
ENSBTAG00000000500.5	598.426	-0.171464	0.294781	-0.581667	0.560791	0.999993
ENSBTAG00000000501.6	586.147	0.242315	0.310352	0.780775	0.434935	0.999993
ENSBTAG00000000504.5	556.364	0.303959	0.307933	0.987095	0.323596	0.999993
ENSBTAG00000000505.5	222.229	-0.155411	0.471648	-0.329506	0.741773	0.999993
ENSBTAG00000000507.6	254.7	0.616417	0.437528	1.40886	0.158876	0.999993
ENSBTAG00000000510.4	969.498	-0.0939335	0.238091	-0.394529	0.693191	0.999993
ENSBTAG00000000511.6	590.82	-0.261776	0.311137	-0.841354	0.40015	0.999993
ENSBTAG00000000512.5	1284.75	-0.272647	0.213351	-1.27793	0.201275	0.999993
ENSBTAG00000000516.4	4.72494	1.50016	3.56184	0.421176	0.673627	NA
ENSBTAG00000000517.6	334.087	-0.17224	0.38284	-0.449901	0.652782	0.999993
ENSBTAG00000000520.6	33.0969	-0.00997649	1.17578	-0.00848501	0.99323	NA
ENSBTAG00000000521.6	431.71	0.233006	0.339826	0.685664	0.492925	0.999993
ENSBTAG00000000522.5	3.58295	-0.427688	3.9988	-0.106954	0.914825	NA
ENSBTAG00000000524.3	5539.66	0.117501	0.127601	0.920846	0.357131	0.999993
ENSBTAG00000000526.6	1062.07	-0.007884	0.22811	-0.0345623	0.972429	0.999993
ENSBTAG00000000527.6	2701.46	-0.0776065	0.158385	-0.489988	0.624143	0.999993
ENSBTAG00000000528.6	760.2	-0.228231	0.262561	-0.869249	0.384711	0.999993
ENSBTAG00000000529.6	439.503	0.000312956	0.342591	0.000913497	0.999271	0.999993
ENSBTAG00000000532.3	799.877	0.0459507	0.261055	0.176019	0.860279	0.999993
ENSBTAG00000000533.6	51.9746	0.440461	0.964696	0.45658	0.647973	NA
ENSBTAG00000000535.5	291.04	-0.0082024	0.424099	-0.0193408	0.984569	0.999993
ENSBTAG00000000536.6	121.111	0.27102	0.62508	0.433576	0.664596	NA
ENSBTAG00000000539.6	604.115	0.296217	0.296692	0.998397	0.318087	0.999993
ENSBTAG00000000540.6	8.09389	-0.212726	2.82413	-0.0753242	0.939957	NA
ENSBTAG00000000542.6	5524.71	0.118368	0.127763	0.92647	0.354202	0.999993
ENSBTAG00000000545.6	2750.6	-0.0581395	0.157286	-0.369642	0.711649	0.999993
ENSBTAG00000000546.5	1504.4	0.122075	0.196916	0.619936	0.5353	0.999993
ENSBTAG00000000548.6	598.959	0.0616693	0.295477	0.208711	0.834674	0.999993
ENSBTAG00000000550.3	3472.81	-0.177208	0.154092	-1.15002	0.250136	0.999993
ENSBTAG00000000551.3	895.948	0.105502	0.251542	0.419422	0.674908	0.999993
ENSBTAG00000000552.6	2.81477	-3.00843	4.85977	-0.619047	0.535885	NA
ENSBTAG00000000555.6	2773.74	-0.0488425	0.167785	-0.291102	0.770974	0.999993
ENSBTAG00000000558.3	0.703693	-1.88334	4.91871	-0.382893	0.701799	NA
ENSBTAG00000000559.6	418.477	0.254976	0.348154	0.732366	0.463945	0.999993
ENSBTAG00000000560.6	304.436	0.600313	0.412634	1.45483	0.145716	0.999993
ENSBTAG00000000561.5	169.122	0.287941	0.529231	0.544076	0.586389	NA
ENSBTAG00000000562.6	2692.53	0.0945777	0.169928	0.556575	0.577818	0.999993
ENSBTAG00000000563.6	825.007	-0.0465451	0.256899	-0.18118	0.856226	0.999993
ENSBTAG00000000564.6	1.85596	3.08408	4.90473	0.628797	0.529482	NA
ENSBTAG00000000565.6	1176.35	-0.253166	0.217487	-1.16405	0.244403	0.999993
ENSBTAG00000000566.6	161.215	-0.110253	0.563878	-0.195527	0.84498	NA
ENSBTAG00000000568.6	0.703693	-1.88334	4.91871	-0.382893	0.701799	NA
ENSBTAG00000000569.6	1680.99	-0.211964	0.188588	-1.12395	0.261033	0.999993
ENSBTAG00000000570.6	13.8782	-0.224702	1.7515	-0.128291	0.897918	NA
ENSBTAG00000000571.6	322.311	0.160632	0.398555	0.403035	0.686922	0.999993
ENSBTAG00000000574.6	1.23731	2.74345	4.91297	0.558409	0.576565	NA
ENSBTAG00000000575.6	211845	-0.255583	0.364988	-0.700249	0.483772	0.999993
ENSBTAG00000000576.6	5.03427	1.56818	3.46845	0.452127	0.651178	NA
ENSBTAG00000000578.6	4512.5	-0.2013	0.134807	-1.49324	0.135374	0.999993
ENSBTAG00000000579.6	3870.73	-0.248788	0.142063	-1.75126	0.0799017	0.999993
ENSBTAG00000000580.4	14.8036	7.45278	2.36191	3.15541	0.00160275	NA
ENSBTAG00000000581.6	50.8207	0.227374	0.944543	0.240723	0.809769	NA
ENSBTAG00000000582.5	85.2426	0.0776575	0.744056	0.104371	0.916875	NA
ENSBTAG00000000585.3	72.7702	0.37365	0.801242	0.466339	0.640973	NA
ENSBTAG00000000586.6	2729.54	-0.275103	0.157699	-1.74448	0.0810746	0.999993
ENSBTAG00000000590.6	145.307	-0.400658	0.571203	-0.701429	0.483036	NA
ENSBTAG00000000593.6	289.739	-0.185942	0.418908	-0.443872	0.657135	0.999993
ENSBTAG00000000595.6	6.82244	-1.34074	2.80548	-0.477901	0.632721	NA
ENSBTAG00000000598.5	2430.71	0.11839	0.178976	0.661483	0.508303	0.999993
ENSBTAG00000000599.6	2657.83	0.0795685	0.159797	0.497936	0.618529	0.999993
ENSBTAG00000000601.6	75.9983	-0.711864	0.836467	-0.851036	0.394749	NA
ENSBTAG00000000602.6	542.346	-0.252233	0.309177	-0.81582	0.414603	0.999993
ENSBTAG00000000603.6	335.987	0.1998	0.381441	0.523803	0.600415	0.999993
ENSBTAG00000000604.6	2641.54	0.061983	0.161412	0.384004	0.700975	0.999993
ENSBTAG00000000605.5	2987.73	0.0890681	0.159318	0.559059	0.576121	0.999993
ENSBTAG00000000606.6	1.23731	2.74345	4.91297	0.558409	0.576565	NA
ENSBTAG00000000607.5	3530.25	-0.0438496	0.144913	-0.302593	0.7622	0.999993
ENSBTAG00000000608.4	1609.33	0.180773	0.203819	0.886927	0.375118	0.999993
ENSBTAG00000000609.6	0.557283	2.7394	4.89228	0.559944	0.575517	NA
ENSBTAG00000000613.6	2268.17	-0.0942446	0.168588	-0.559022	0.576147	0.999993
ENSBTAG00000000616.6	214.27	0.391021	0.472334	0.827848	0.407757	NA
ENSBTAG00000000620.4	3.4026	3.55123	4.57679	0.775923	0.437794	NA
ENSBTAG00000000621.6	211.633	0.0721698	0.496724	0.145292	0.884481	NA
ENSBTAG00000000622.5	17101.8	0.0370981	0.103462	0.358567	0.719919	0.999993
ENSBTAG00000000623.6	364.211	0.276019	0.376497	0.733124	0.463483	0.999993
ENSBTAG00000000625.3	1114.25	-0.267417	0.226664	-1.1798	0.238082	0.999993
ENSBTAG00000000626.6	16.5045	4.34285	1.95086	2.22612	0.0260061	NA
ENSBTAG00000000629.6	124.323	-0.517622	0.617996	-0.83758	0.402266	NA
ENSBTAG00000000630.5	2828.65	0.00259335	0.156857	0.0165332	0.986809	0.999993
ENSBTAG00000000632.6	67.5754	-0.189793	0.829393	-0.228834	0.818998	NA
ENSBTAG00000000634.6	172.454	-0.0878635	0.52684	-0.166775	0.867547	NA
ENSBTAG00000000638.6	16.8245	-0.596373	1.60256	-0.372138	0.70979	NA
ENSBTAG00000000639.4	1740.96	0.0667266	0.186107	0.358539	0.71994	0.999993
ENSBTAG00000000640.7	1506.72	0.0845977	0.21471	0.394009	0.693575	0.999993
ENSBTAG00000000641.5	58.2762	-1.49921	0.943393	-1.58917	0.112022	NA
ENSBTAG00000000642.6	3683.87	-0.197068	0.154123	-1.27864	0.201023	0.999993
ENSBTAG00000000644.6	67.1463	-1.14718	0.834596	-1.37453	0.169276	NA
ENSBTAG00000000646.6	1001.15	0.0968706	0.236855	0.408986	0.68255	0.999993
ENSBTAG00000000647.6	1164.66	-0.099949	0.240334	-0.415875	0.677501	0.999993
ENSBTAG00000000648.4	881.772	-0.310981	0.247918	-1.25437	0.209707	0.999993
ENSBTAG00000000650.6	776.973	-0.102433	0.266425	-0.384474	0.700627	0.999993
ENSBTAG00000000653.5	42.9398	1.08645	1.0338	1.05093	0.293292	NA
ENSBTAG00000000654.6	1225.79	0.0630791	0.218762	0.288345	0.773082	0.999993
ENSBTAG00000000655.6	1312.5	-0.139155	0.221529	-0.628158	0.529901	0.999993
ENSBTAG00000000656.6	1118.69	-0.43816	0.222332	-1.97075	0.048753	0.944616
ENSBTAG00000000658.6	18.7679	-0.0572062	1.51736	-0.0377012	0.969926	NA
ENSBTAG00000000660.5	24.2885	-1.01999	1.35963	-0.750192	0.453139	NA
ENSBTAG00000000662.5	2201.09	-0.245215	0.179419	-1.36672	0.171714	0.999993
ENSBTAG00000000664.6	331.156	0.000127788	0.391207	0.00032665	0.999739	0.999993
ENSBTAG00000000665.5	3.51847	-3.18776	4.50807	-0.707124	0.47949	NA
ENSBTAG00000000666.6	567.205	0.346041	0.300413	1.15188	0.249369	0.999993
ENSBTAG00000000667.6	3.65771	-0.166109	3.96135	-0.0419325	0.966552	NA
ENSBTAG00000000668.5	245.283	-0.36821	0.487328	-0.755568	0.449908	0.999993
ENSBTAG00000000670.5	1030.81	0.182384	0.229945	0.793161	0.427684	0.999993
ENSBTAG00000000671.6	577.537	0.00807736	0.302813	0.0266744	0.978719	0.999993
ENSBTAG00000000672.6	686.844	-0.226134	0.275985	-0.819369	0.412576	0.999993
ENSBTAG00000000675.6	1134.01	-0.180731	0.225134	-0.802771	0.422107	0.999993
ENSBTAG00000000676.7	982.761	0.0719382	0.234568	0.306684	0.759084	0.999993
ENSBTAG00000000678.6	16333	-0.0139056	0.108308	-0.12839	0.897841	0.999993
ENSBTAG00000000679.5	2141.17	-0.0977053	0.174135	-0.56109	0.574736	0.999993
ENSBTAG00000000682.6	527.197	0.0954232	0.309213	0.308601	0.757625	0.999993
ENSBTAG00000000683.6	836.508	-0.0672451	0.251369	-0.267515	0.789073	0.999993
ENSBTAG00000000684.6	1332.25	-0.108935	0.217913	-0.499901	0.617145	0.999993
ENSBTAG00000000686.5	326.268	-0.251479	0.391432	-0.642459	0.520575	0.999993
ENSBTAG00000000687.6	236.639	0.0579806	0.478049	0.121286	0.903465	0.999993
ENSBTAG00000000694.4	872.334	0.179433	0.252073	0.711831	0.476569	0.999993
ENSBTAG00000000695.6	3300.81	-0.139228	0.14881	-0.935608	0.349475	0.999993
ENSBTAG00000000696.6	5649.63	-0.0673188	0.127262	-0.528978	0.596821	0.999993
ENSBTAG00000000697.6	1474.69	-0.339958	0.200654	-1.69425	0.0902185	0.999993
ENSBTAG00000000698.6	1.39711	0.615557	4.81645	0.127803	0.898305	NA
ENSBTAG00000000699.7	6154.89	-0.0440426	0.124143	-0.354772	0.72276	0.999993
ENSBTAG00000000700.6	8410.78	-0.100416	0.117498	-0.854621	0.392761	0.999993
ENSBTAG00000000703.5	24.5505	-0.34593	1.36726	-0.25301	0.800261	NA
ENSBTAG00000000704.4	6655.81	-0.0459635	0.124045	-0.37054	0.71098	0.999993
ENSBTAG00000000705.3	1300.36	-0.0556953	0.208564	-0.267042	0.789437	0.999993
ENSBTAG00000000706.4	1619.16	-0.0989174	0.190993	-0.517912	0.604519	0.999993
ENSBTAG00000000707.6	793.695	-0.16264	0.264715	-0.614397	0.538953	0.999993
ENSBTAG00000000710.7	1175.3	-0.204497	0.217418	-0.94057	0.346925	0.999993
ENSBTAG00000000711.6	5662.01	-0.176409	0.127787	-1.38049	0.167435	0.999993
ENSBTAG00000000712.6	1557.21	0.0970991	0.194105	0.50024	0.616906	0.999993
ENSBTAG00000000713.6	536.549	-0.0268993	0.306839	-0.0876658	0.930142	0.999993
ENSBTAG00000000715.6	5.66398	0.504065	3.41931	0.147417	0.882803	NA
ENSBTAG00000000717.4	1355.93	-0.132649	0.215631	-0.615168	0.538444	0.999993
ENSBTAG00000000720.6	138.045	0.126215	0.58321	0.216415	0.828665	NA
ENSBTAG00000000721.5	831.09	-0.0827951	0.270523	-0.306056	0.759562	0.999993
ENSBTAG00000000725.5	595.553	0.00669226	0.296414	0.0225774	0.981987	0.999993
ENSBTAG00000000727.5	961.183	0.134566	0.239816	0.561121	0.574715	0.999993
ENSBTAG00000000728.6	16.2826	-0.841124	1.96717	-0.427581	0.668956	NA
ENSBTAG00000000731.5	28.878	-0.0249316	1.27421	-0.0195663	0.984389	NA
ENSBTAG00000000736.6	759.913	-0.147569	0.273757	-0.539051	0.589852	0.999993
ENSBTAG00000000737.6	803.13	0.264167	0.275468	0.958975	0.337571	0.999993
ENSBTAG00000000738.6	1681.53	-0.103556	0.195009	-0.531031	0.595397	0.999993
ENSBTAG00000000742.6	14205.9	-0.243656	0.111625	-2.1828	0.0290503	0.746801
ENSBTAG00000000744.4	1638.97	0.198775	0.194691	1.02098	0.307266	0.999993
ENSBTAG00000000745.6	426.794	0.108986	0.361837	0.301201	0.763261	0.999993
ENSBTAG00000000746.6	915.396	-0.298716	0.242699	-1.23081	0.218394	0.999993
ENSBTAG00000000748.5	178.71	-0.405815	0.517589	-0.784049	0.433011	NA
ENSBTAG00000000750.6	257.5	-0.119722	0.433217	-0.276356	0.782275	0.999993
ENSBTAG00000000752.6	28.5259	1.80029	1.31418	1.36989	0.17072	NA
ENSBTAG00000000753.6	594.143	-0.389945	0.297638	-1.31013	0.190152	0.999993
ENSBTAG00000000754.6	2006.97	0.0462301	0.189407	0.244078	0.80717	0.999993
ENSBTAG00000000755.5	30.3803	-0.714065	1.6321	-0.437514	0.661738	NA
ENSBTAG00000000758.6	298.369	0.174344	0.402811	0.432819	0.665147	0.999993
ENSBTAG00000000759.4	3676.37	0.0902931	0.149392	0.604405	0.545575	0.999993
ENSBTAG00000000764.5	1377.96	-0.113439	0.204017	-0.556026	0.578193	0.999993
ENSBTAG00000000767.6	167.961	-0.156832	0.534351	-0.2935	0.76914	NA
ENSBTAG00000000770.6	171.328	-0.221556	0.544312	-0.407039	0.683979	NA
ENSBTAG00000000771.6	6224.69	-0.126703	0.123826	-1.02323	0.306198	0.999993
ENSBTAG00000000772.6	9.29009	2.01071	2.69162	0.747024	0.455049	NA
ENSBTAG00000000773.6	593.503	-0.205849	0.301153	-0.683536	0.494268	0.999993
ENSBTAG00000000778.5	71464.2	-0.232553	0.0977209	-2.37976	0.0173237	0.597223
ENSBTAG00000000781.6	2924.66	-0.309015	0.168691	-1.83184	0.0669752	0.999993
ENSBTAG00000000782.6	6.59118	1.02787	3.08298	0.3334	0.738833	NA
ENSBTAG00000000783.6	196.73	-0.549825	0.494706	-1.11142	0.266389	NA
ENSBTAG00000000784.5	459.164	0.0506588	0.33034	0.153354	0.878119	0.999993
ENSBTAG00000000785.5	110.626	-0.0650034	0.658127	-0.0987704	0.921321	NA
ENSBTAG00000000786.6	191.376	0.230564	0.506373	0.455325	0.648876	NA
ENSBTAG00000000789.4	1268.19	0.00544744	0.211104	0.0258045	0.979413	0.999993
ENSBTAG00000000791.5	34.4293	0.305462	1.13807	0.268404	0.788388	NA
ENSBTAG00000000792.5	79.481	-1.13009	0.778806	-1.45106	0.146763	NA
ENSBTAG00000000793.7	590.404	-0.176762	0.294191	-0.600839	0.547947	0.999993
ENSBTAG00000000795.5	58.0684	0.927362	0.933292	0.993646	0.320395	NA
ENSBTAG00000000797.4	1544.45	-0.120675	0.195593	-0.616971	0.537254	0.999993
ENSBTAG00000000799.5	477.305	-0.143798	0.323691	-0.444245	0.656865	0.999993
ENSBTAG00000000801.6	547.252	-0.278535	0.304534	-0.914628	0.360387	0.999993
ENSBTAG00000000802.5	86.0575	0.19122	0.758193	0.252204	0.800883	NA
ENSBTAG00000000803.5	291.138	-0.100886	0.407899	-0.247331	0.804652	0.999993
ENSBTAG00000000804.5	638.51	-0.168407	0.283403	-0.594231	0.552358	0.999993
ENSBTAG00000000805.4	5.3436	1.63259	3.38329	0.482546	0.629418	NA
ENSBTAG00000000806.6	1598.54	0.268239	0.192721	1.39185	0.163967	0.999993
ENSBTAG00000000807.6	3201.36	-0.00892869	0.154082	-0.0579476	0.95379	0.999993
ENSBTAG00000000808.5	1488.49	0.126798	0.197654	0.641518	0.521186	0.999993
ENSBTAG00000000809.5	883.583	0.1072	0.273015	0.392653	0.694576	0.999993
ENSBTAG00000000810.6	2161.13	0.000672705	0.173841	0.00386965	0.996912	0.999993
ENSBTAG00000000811.6	660.515	-0.155926	0.292389	-0.533281	0.593839	0.999993
ENSBTAG00000000813.6	588.542	-0.00452	0.295091	-0.0153173	0.987779	0.999993
ENSBTAG00000000815.5	5261.43	-0.221183	0.129357	-1.70986	0.0872922	0.999993
ENSBTAG00000000816.6	94.4685	0.177966	0.727048	0.244779	0.806628	NA
ENSBTAG00000000817.6	204.023	0.0892176	0.484374	0.184191	0.853863	NA
ENSBTAG00000000818.5	10.4037	-0.495215	1.99505	-0.248221	0.803963	NA
ENSBTAG00000000819.6	20.5436	-0.329257	1.45727	-0.22594	0.821248	NA
ENSBTAG00000000820.5	2288.62	-0.106355	0.17222	-0.617552	0.536871	0.999993
ENSBTAG00000000821.6	1.73569	3.18312	4.90264	0.649266	0.516166	NA
ENSBTAG00000000824.5	634.773	0.0289525	0.284231	0.101863	0.918866	0.999993
ENSBTAG00000000825.3	1345.89	-0.105213	0.216368	-0.486271	0.626775	0.999993
ENSBTAG00000000827.4	3672.79	-0.109108	0.145046	-0.75223	0.451913	0.999993
ENSBTAG00000000829.4	146.569	-0.200258	0.566644	-0.35341	0.723781	NA
ENSBTAG00000000830.6	1267.44	-0.0489811	0.211365	-0.231737	0.816743	0.999993
ENSBTAG00000000831.6	395.268	-0.122771	0.356747	-0.344139	0.730742	0.999993
ENSBTAG00000000833.3	6255.24	-0.100444	0.125488	-0.800424	0.423465	0.999993
ENSBTAG00000000835.6	8.0425	4.30499	3.18162	1.35308	0.17603	NA
ENSBTAG00000000837.5	4780.32	-0.103557	0.133187	-0.777531	0.436845	0.999993
ENSBTAG00000000838.7	157.428	-0.725338	0.565005	-1.28377	0.199221	NA
ENSBTAG00000000841.6	2161.07	-0.101046	0.182082	-0.554948	0.57893	0.999993
ENSBTAG00000000842.5	814.167	-0.338589	0.25679	-1.31854	0.187321	0.999993
ENSBTAG00000000843.6	203.412	-0.177125	0.485643	-0.364723	0.715318	NA
ENSBTAG00000000845.6	7.99349	6.31803	2.93066	2.15584	0.031096	NA
ENSBTAG00000000848.6	9055.55	-0.205688	0.114788	-1.79189	0.0731511	0.999993
ENSBTAG00000000851.5	992.404	0.242183	0.238756	1.01435	0.310414	0.999993
ENSBTAG00000000853.4	3.92315	0.309645	3.13088	0.0989001	0.921218	NA
ENSBTAG00000000854.6	180.229	-0.0780907	0.52792	-0.147922	0.882405	NA
ENSBTAG00000000855.6	7342.07	-0.192143	0.119729	-1.60481	0.108537	0.999993
ENSBTAG00000000856.6	82.978	-0.258841	0.778375	-0.33254	0.739482	NA
ENSBTAG00000000857.4	850.893	-0.322047	0.250255	-1.28688	0.198137	0.999993
ENSBTAG00000000859.6	1375.48	-0.152365	0.206709	-0.737099	0.461062	0.999993
ENSBTAG00000000868.6	18.2254	-0.0604765	1.54751	-0.0390798	0.968827	NA
ENSBTAG00000000869.5	176.286	0.323026	0.523458	0.617099	0.537169	NA
ENSBTAG00000000871.6	1775.25	-0.273184	0.186676	-1.46341	0.143355	0.999993
ENSBTAG00000000873.6	23.7496	-2.3545	1.73129	-1.35996	0.173841	NA
ENSBTAG00000000874.6	22047.8	-0.117262	0.0999037	-1.17375	0.240496	0.999993
ENSBTAG00000000875.6	614.199	-0.3181	0.292835	-1.08628	0.277357	0.999993
ENSBTAG00000000877.2	10.4731	6.57511	2.66351	2.46859	0.0135647	NA
ENSBTAG00000000878.6	5564.15	0.0148747	0.128381	0.115864	0.907761	0.999993
ENSBTAG00000000879.5	150.741	-0.154996	0.55861	-0.277467	0.781422	NA
ENSBTAG00000000880.4	1984.53	0.0497699	0.187061	0.266062	0.790192	0.999993
ENSBTAG00000000885.6	64.7271	-0.671802	0.842326	-0.797556	0.425128	NA
ENSBTAG00000000886.6	1.17282	-2.30887	4.90771	-0.470458	0.638028	NA
ENSBTAG00000000888.7	8.15837	0.320771	2.81396	0.113993	0.909243	NA
ENSBTAG00000000892.4	50.2526	0.258458	0.968547	0.266851	0.789584	NA
ENSBTAG00000000894.6	16182.8	0.132175	0.103686	1.27477	0.202392	0.999993
ENSBTAG00000000895.6	173.802	0.151266	0.523362	0.289028	0.77256	NA
ENSBTAG00000000897.6	39.5296	-0.0559013	1.09116	-0.051231	0.959141	NA
ENSBTAG00000000898.6	515.079	0.347091	0.342596	1.01312	0.311003	0.999993
ENSBTAG00000000899.5	340.188	-0.00545382	0.380888	-0.0143187	0.988576	0.999993
ENSBTAG00000000900.4	1162.54	-0.0383168	0.22118	-0.173238	0.862464	0.999993
ENSBTAG00000000902.7	1780.75	-0.0513178	0.185717	-0.276322	0.782301	0.999993
ENSBTAG00000000905.5	735.05	-0.143751	0.284063	-0.506055	0.612818	0.999993
ENSBTAG00000000910.6	2.41013	0.130425	4.75691	0.0274181	0.978126	NA
ENSBTAG00000000911.6	3086.64	0.077117	0.151261	0.509827	0.610173	0.999993
ENSBTAG00000000913.3	1634.21	0.144571	0.193177	0.748384	0.454228	0.999993
ENSBTAG00000000914.4	1.23731	2.74345	4.91297	0.558409	0.576565	NA
ENSBTAG00000000916.6	8.80166	-2.0763	2.55478	-0.812712	0.416383	NA
ENSBTAG00000000917.6	5034.97	-0.0197905	0.13075	-0.151361	0.879691	0.999993
ENSBTAG00000000918.5	275.292	-0.161507	0.426879	-0.378343	0.705176	0.999993
ENSBTAG00000000919.4	33.4389	0.386894	1.2479	0.310037	0.756533	NA
ENSBTAG00000000920.6	55.8921	-0.125529	1.00753	-0.124592	0.900847	NA
ENSBTAG00000000923.5	616.179	-0.459413	0.290426	-1.58186	0.113683	0.999993
ENSBTAG00000000924.3	48.9274	-1.41913	0.997344	-1.42291	0.154762	NA
ENSBTAG00000000925.6	159.378	0.191616	0.555746	0.34479	0.730252	NA
ENSBTAG00000000928.6	4978.73	-0.186821	0.140761	-1.32722	0.184434	0.999993
ENSBTAG00000000933.5	19.505	0.0780481	1.49878	0.0520744	0.958469	NA
ENSBTAG00000000936.5	0.618654	2.1643	4.93343	0.438701	0.660878	NA
ENSBTAG00000000937.6	4881	-0.04466	0.132423	-0.337252	0.735927	0.999993
ENSBTAG00000000939.6	1936.67	-0.141257	0.186311	-0.758181	0.448343	0.999993
ENSBTAG00000000940.4	713.439	-0.0995315	0.272689	-0.365001	0.715111	0.999993
ENSBTAG00000000941.6	2143.92	-0.110221	0.173012	-0.637069	0.52408	0.999993
ENSBTAG00000000942.6	1831.67	-0.0753288	0.185292	-0.406541	0.684345	0.999993
ENSBTAG00000000943.5	262.898	-0.160878	0.452474	-0.355553	0.722176	0.999993
ENSBTAG00000000944.6	2145.25	-0.320764	0.172593	-1.8585	0.0630984	0.999993
ENSBTAG00000000945.7	3.26335	0.307285	4.16257	0.0738209	0.941153	NA
ENSBTAG00000000946.6	485.925	-0.520235	0.324889	-1.60127	0.109317	0.999993
ENSBTAG00000000948.6	3678.17	0.0875315	0.156049	0.560922	0.574851	0.999993
ENSBTAG00000000949.5	143.96	0.008083	0.596526	0.0135501	0.989189	NA
ENSBTAG00000000950.4	531.936	0.316554	0.308103	1.02743	0.304218	0.999993
ENSBTAG00000000951.6	991.997	-0.239946	0.233572	-1.02729	0.304285	0.999993
ENSBTAG00000000955.5	282.812	0.342171	0.415305	0.823902	0.409995	0.999993
ENSBTAG00000000957.5	254.363	-0.272958	0.43732	-0.624161	0.532522	0.999993
ENSBTAG00000000958.4	41.2491	0.800275	1.04938	0.762618	0.445691	NA
ENSBTAG00000000959.6	33.0559	-0.0481383	1.18031	-0.0407844	0.967468	NA
ENSBTAG00000000960.2	10.2616	2.11176	2.36909	0.891379	0.372726	NA
ENSBTAG00000000961.4	111.801	-0.386778	0.651093	-0.594045	0.552482	NA
ENSBTAG00000000965.6	1.40739	-2.46154	4.90479	-0.501866	0.615762	NA
ENSBTAG00000000967.6	410.961	0.220708	0.347195	0.635689	0.524979	0.999993
ENSBTAG00000000970.6	25.3631	-0.422697	1.32185	-0.319777	0.749137	NA
ENSBTAG00000000974.5	9676.62	-0.073234	0.127079	-0.576289	0.56442	0.999993
ENSBTAG00000000977.6	1385.18	-0.104639	0.204568	-0.511511	0.608993	0.999993
ENSBTAG00000000978.5	866.88	-0.0897146	0.247744	-0.362127	0.717257	0.999993
ENSBTAG00000000979.6	452.037	0.134734	0.341412	0.394637	0.693111	0.999993
ENSBTAG00000000981.4	274.415	-0.363294	0.420798	-0.863346	0.387947	0.999993
ENSBTAG00000000983.6	0.927981	2.50237	4.92007	0.508604	0.61103	NA
ENSBTAG00000000985.5	3660.43	-0.0375051	0.143296	-0.261733	0.793528	0.999993
ENSBTAG00000000986.6	9.21075	-6.49703	2.77028	-2.34526	0.0190137	NA
ENSBTAG00000000987.6	6.86904	5.95452	3.10681	1.9166	0.0552882	NA
ENSBTAG00000000988.6	303.477	0.521395	0.408614	1.27601	0.201953	0.999993
ENSBTAG00000000990.6	1832.01	-0.0643435	0.200931	-0.320227	0.748796	0.999993
ENSBTAG00000000991.5	811.052	-0.17675	0.258039	-0.684974	0.493361	0.999993
ENSBTAG00000000992.3	3.3422	0.788148	4.20637	0.18737	0.85137	NA
ENSBTAG00000000993.6	461.279	0.110618	0.328675	0.336559	0.736449	0.999993
ENSBTAG00000000995.5	456.905	0.0378732	0.330823	0.114482	0.908856	0.999993
ENSBTAG00000000998.6	821.98	0.135593	0.253293	0.535322	0.592427	0.999993
ENSBTAG00000001000.6	205.703	-0.162423	0.509358	-0.318877	0.74982	NA
ENSBTAG00000001002.6	514.879	-0.460631	0.347538	-1.32541	0.185034	0.999993
ENSBTAG00000001004.6	44.0672	5.18129	1.40509	3.68751	0.000226459	NA
ENSBTAG00000001005.5	378.821	0.3602	0.372211	0.967731	0.333179	0.999993
ENSBTAG00000001006.6	2.47462	3.30217	4.8744	0.677452	0.498119	NA
ENSBTAG00000001007.5	346.028	0.0319632	0.383086	0.0834361	0.933505	0.999993
ENSBTAG00000001009.4	6.47116	-0.167963	3.25861	-0.0515442	0.958892	NA
ENSBTAG00000001010.6	4.63991	3.81218	4.00182	0.952612	0.340787	NA
ENSBTAG00000001013.6	1720.7	-0.141549	0.186532	-0.758842	0.447947	0.999993
ENSBTAG00000001014.6	1063.58	-0.158968	0.235466	-0.675121	0.499599	0.999993
ENSBTAG00000001015.6	3214.08	-0.182471	0.154339	-1.18227	0.237099	0.999993
ENSBTAG00000001016.6	899.42	-0.122068	0.256094	-0.476655	0.633608	0.999993
ENSBTAG00000001017.5	2687.35	-0.0828077	0.159043	-0.520663	0.602601	0.999993
ENSBTAG00000001020.4	10.5121	-6.66957	2.6439	-2.52263	0.0116482	NA
ENSBTAG00000001021.7	260.332	1.73485	0.485343	3.57448	0.000350919	0.0408528
ENSBTAG00000001022.6	5889.85	-0.237885	0.163968	-1.4508	0.146836	0.999993
ENSBTAG00000001023.6	2354.47	-0.0269466	0.166026	-0.162303	0.871067	0.999993
ENSBTAG00000001024.6	4562.43	-0.124798	0.134397	-0.928579	0.353107	0.999993
ENSBTAG00000001026.6	10.3648	-0.719277	2.5512	-0.281937	0.777992	NA
ENSBTAG00000001027.4	75707.1	-0.217547	0.0926761	-2.34739	0.0189055	0.624079
ENSBTAG00000001029.5	44.597	-0.000327811	1.0078	-0.000325275	0.99974	NA
ENSBTAG00000001030.6	1250.89	-0.1682	0.220587	-0.762511	0.445755	0.999993
ENSBTAG00000001032.5	10.4978	1.06088	2.47268	0.429042	0.667893	NA
ENSBTAG00000001034.5	2526.74	0.0556283	0.16604	0.335029	0.737603	0.999993
ENSBTAG00000001035.6	5667.87	-0.16406	0.127467	-1.28708	0.198067	0.999993
ENSBTAG00000001036.6	2363.02	0.0750275	0.16628	0.451212	0.651837	0.999993
ENSBTAG00000001037.5	241.867	-0.0695242	0.445866	-0.155931	0.876088	0.999993
ENSBTAG00000001038.5	1916.76	0.113335	0.182063	0.622505	0.53361	0.999993
ENSBTAG00000001041.6	0.938258	-2.12256	4.91195	-0.432122	0.665653	NA
ENSBTAG00000001042.6	687.216	0.3059	0.274235	1.11547	0.264651	0.999993
ENSBTAG00000001043.6	64.0993	-0.0313028	0.859015	-0.0364403	0.970931	NA
ENSBTAG00000001044.6	843.07	-0.20485	0.26709	-0.76697	0.443099	0.999993
ENSBTAG00000001050.6	1544.36	-0.126465	0.200879	-0.629555	0.528986	0.999993
ENSBTAG00000001051.6	121.489	-0.0572957	0.652699	-0.0877827	0.930049	NA
ENSBTAG00000001055.6	4677.82	0.0122207	0.133474	0.0915586	0.927049	0.999993
ENSBTAG00000001057.6	1470.47	-0.11928	0.198591	-0.600631	0.548086	0.999993
ENSBTAG00000001058.5	62.2403	0.270023	0.890153	0.303344	0.761627	NA
ENSBTAG00000001059.6	698.658	-0.0550521	0.272186	-0.202259	0.839714	0.999993
ENSBTAG00000001060.4	8.85269	6.66476	2.81407	2.36837	0.0178667	NA
ENSBTAG00000001061.6	2643.92	-0.21547	0.173186	-1.24415	0.213443	0.999993
ENSBTAG00000001063.6	71.2853	0.981914	0.815348	1.20429	0.228478	NA
ENSBTAG00000001066.6	0.703693	-1.88334	4.91871	-0.382893	0.701799	NA
ENSBTAG00000001068.5	99.4397	0.228465	0.688026	0.332058	0.739845	NA
ENSBTAG00000001069.4	348.535	-0.202156	0.377751	-0.535157	0.592541	0.999993
ENSBTAG00000001071.6	868.262	-0.14112	0.249508	-0.565591	0.571672	0.999993
ENSBTAG00000001074.5	91.4661	0.254421	0.719781	0.35347	0.723736	NA
ENSBTAG00000001075.3	1.54664	2.93106	4.90852	0.597136	0.550417	NA
ENSBTAG00000001076.6	6.12163	-2.38042	2.95671	-0.805089	0.420768	NA
ENSBTAG00000001077.6	4274.73	-0.129965	0.138662	-0.937278	0.348615	0.999993
ENSBTAG00000001078.6	390.014	0.198424	0.360724	0.550073	0.58227	0.999993
ENSBTAG00000001079.6	235.398	0.514878	0.492388	1.04567	0.295711	0.999993
ENSBTAG00000001080.6	2.50953	-4.55719	4.68629	-0.972451	0.330826	NA
ENSBTAG00000001081.6	42576	-0.0507401	0.096088	-0.528058	0.597459	0.999993
ENSBTAG00000001082.6	364.653	0.0221956	0.376591	0.0589383	0.953001	0.999993
ENSBTAG00000001083.5	1192.35	-0.0988847	0.225253	-0.438994	0.660666	0.999993
ENSBTAG00000001085.5	410.602	-0.469443	0.360988	-1.30044	0.193451	0.999993
ENSBTAG00000001086.4	5385.54	-0.0139818	0.132826	-0.105264	0.916166	0.999993
ENSBTAG00000001090.5	22.023	-3.12208	1.74321	-1.79099	0.0732946	NA
ENSBTAG00000001092.4	180.414	-0.189165	0.512657	-0.368989	0.712136	NA
ENSBTAG00000001093.6	76.8021	-0.294191	0.783886	-0.375298	0.707439	NA
ENSBTAG00000001094.6	7.23039	0.122527	2.96016	0.0413919	0.966983	NA
ENSBTAG00000001096.4	344.504	0.0983171	0.376449	0.26117	0.793962	0.999993
ENSBTAG00000001097.5	819.731	0.24768	0.254112	0.974689	0.329714	0.999993
ENSBTAG00000001098.5	457.698	-0.0223871	0.331027	-0.0676292	0.946081	0.999993
ENSBTAG00000001099.6	14.9561	1.71891	2.02051	0.850735	0.394917	NA
ENSBTAG00000001102.6	100.517	0.490351	0.694921	0.705621	0.480424	NA
ENSBTAG00000001104.6	214.139	-0.0425602	0.48789	-0.0872333	0.930486	NA
ENSBTAG00000001105.6	4102.37	0.0171042	0.140961	0.12134	0.903422	0.999993
ENSBTAG00000001107.4	3777.63	-0.0100796	0.142167	-0.0708999	0.943477	0.999993
ENSBTAG00000001108.6	1799.04	0.164618	0.190508	0.864102	0.387532	0.999993
ENSBTAG00000001109.4	515.758	0.0157341	0.312118	0.0504106	0.959795	0.999993
ENSBTAG00000001110.6	279.508	-0.153964	0.428069	-0.359671	0.719093	0.999993
ENSBTAG00000001112.5	445.26	0.105039	0.337611	0.311124	0.755706	0.999993
ENSBTAG00000001113.6	377.677	-0.124767	0.362537	-0.34415	0.730733	0.999993
ENSBTAG00000001114.4	1592.6	0.0152382	0.192765	0.0790508	0.936992	0.999993
ENSBTAG00000001116.6	17793	-0.0143089	0.106304	-0.134603	0.892925	0.999993
ENSBTAG00000001117.6	1524.48	0.0706774	0.195711	0.361131	0.718001	0.999993
ENSBTAG00000001119.5	961.281	-0.300392	0.239015	-1.25679	0.208828	0.999993
ENSBTAG00000001120.6	209.481	0.0686546	0.477322	0.143833	0.885632	NA
ENSBTAG00000001123.5	687.524	-0.115355	0.277661	-0.415455	0.677809	0.999993
ENSBTAG00000001124.5	300.074	-0.303681	0.404418	-0.75091	0.452707	0.999993
ENSBTAG00000001126.6	1568.62	-0.112004	0.197937	-0.565859	0.57149	0.999993
ENSBTAG00000001131.5	323.432	-0.230922	0.406993	-0.567385	0.570453	0.999993
ENSBTAG00000001132.6	128.433	0.551127	0.612502	0.899797	0.368229	NA
ENSBTAG00000001133.6	1288.41	-0.078864	0.209785	-0.375928	0.70697	0.999993
ENSBTAG00000001134.5	3358.02	-0.0189744	0.150648	-0.125952	0.89977	0.999993
ENSBTAG00000001137.6	8257.43	-0.0339053	0.116178	-0.291839	0.77041	0.999993
ENSBTAG00000001139.6	132.579	-0.514258	0.614632	-0.836693	0.402765	NA
ENSBTAG00000001140.4	562.717	-0.187569	0.30456	-0.615868	0.537982	0.999993
ENSBTAG00000001141.6	2061.57	-0.136811	0.175603	-0.779093	0.435925	0.999993
ENSBTAG00000001142.5	728.278	0.0869365	0.267168	0.325401	0.744878	0.999993
ENSBTAG00000001143.6	149.79	-0.155718	0.564078	-0.276057	0.782504	NA
ENSBTAG00000001144.6	1239.37	0.321666	0.219388	1.4662	0.142594	0.999993
ENSBTAG00000001146.5	1845.37	-0.107949	0.191268	-0.564386	0.572492	0.999993
ENSBTAG00000001151.6	2194.24	-0.282803	0.170762	-1.65612	0.0976968	0.999993
ENSBTAG00000001152.5	41.7489	1.09834	1.11819	0.982244	0.32598	NA
ENSBTAG00000001153.6	458.949	-0.484329	0.361614	-1.33936	0.180455	0.999993
ENSBTAG00000001156.6	555.334	0.160406	0.301906	0.531313	0.595202	0.999993
ENSBTAG00000001160.4	422.798	0.174541	0.371778	0.469475	0.63873	0.999993
ENSBTAG00000001161.5	1912.88	-0.244472	0.18658	-1.31028	0.190101	0.999993
ENSBTAG00000001163.4	82.5995	0.211834	0.758811	0.279166	0.780118	NA
ENSBTAG00000001164.6	753.393	0.484307	0.280229	1.72825	0.083943	0.999993
ENSBTAG00000001165.6	830.786	-0.0804619	0.25231	-0.318901	0.749802	0.999993
ENSBTAG00000001166.6	8.14623	2.47794	2.60347	0.951784	0.341207	NA
ENSBTAG00000001168.6	997.3	-0.141866	0.233349	-0.607955	0.543217	0.999993
ENSBTAG00000001171.6	1391.06	0.285301	0.207518	1.37482	0.169186	0.999993
ENSBTAG00000001173.6	1250.84	-0.207982	0.221276	-0.939925	0.347256	0.999993
ENSBTAG00000001174.6	2259.27	-0.00386735	0.168637	-0.022933	0.981704	0.999993
ENSBTAG00000001176.6	1.33671	-3.67514	4.8227	-0.76205	0.44603	NA
ENSBTAG00000001178.4	443.652	-0.230444	0.338232	-0.681319	0.49567	0.999993
ENSBTAG00000001179.6	807.429	-0.101499	0.255372	-0.397454	0.691033	0.999993
ENSBTAG00000001181.6	4108.67	-0.0170727	0.145051	-0.117701	0.906304	0.999993
ENSBTAG00000001182.6	9480.5	-0.152865	0.113318	-1.349	0.177337	0.999993
ENSBTAG00000001183.6	2.86898	0.96845	4.41	0.219603	0.82618	NA
ENSBTAG00000001185.6	910.075	-0.106999	0.242465	-0.441296	0.658999	0.999993
ENSBTAG00000001186.4	3.71192	3.62343	4.40604	0.822378	0.410862	NA
ENSBTAG00000001188.4	109.504	-0.610619	0.653178	-0.934843	0.349869	NA
ENSBTAG00000001189.6	4825.32	-0.142384	0.133827	-1.06394	0.287355	0.999993
ENSBTAG00000001191.4	12.5411	-2.70773	2.1978	-1.23202	0.217941	NA
ENSBTAG00000001192.6	2081.67	-0.000402961	0.177175	-0.00227437	0.998185	0.999993
ENSBTAG00000001193.5	593.865	-0.289179	0.299068	-0.966935	0.333577	0.999993
ENSBTAG00000001195.6	7.61604	-0.00528527	3.07387	-0.00171942	0.998628	NA
ENSBTAG00000001198.6	5.46881	3.30253	3.04391	1.08496	0.277939	NA
ENSBTAG00000001199.5	965.562	0.037072	0.236291	0.156891	0.875331	0.999993
ENSBTAG00000001204.5	7324.91	-0.0998551	0.119211	-0.837632	0.402237	0.999993
ENSBTAG00000001207.5	1186.55	-0.203177	0.224167	-0.906362	0.364744	0.999993
ENSBTAG00000001209.4	6443.28	-0.152775	0.122801	-1.24408	0.21347	0.999993
ENSBTAG00000001212.6	3634.04	0.0414251	0.148354	0.279232	0.780067	0.999993
ENSBTAG00000001219.6	36.7117	0.430821	1.13926	0.378159	0.705313	NA
ENSBTAG00000001221.6	1.39711	0.615557	4.81645	0.127803	0.898305	NA
ENSBTAG00000001223.6	770.874	-0.178281	0.265193	-0.672271	0.501411	0.999993
ENSBTAG00000001224.5	624.588	-0.060752	0.286322	-0.21218	0.831966	0.999993
ENSBTAG00000001225.4	1074.76	-0.140859	0.235584	-0.597916	0.549896	0.999993
ENSBTAG00000001228.5	90.0774	-0.127246	0.776588	-0.163852	0.869847	NA
ENSBTAG00000001229.5	582.951	-0.180413	0.305232	-0.591068	0.554475	0.999993
ENSBTAG00000001231.4	10.1852	-2.06883	2.36683	-0.874094	0.382067	NA
ENSBTAG00000001233.6	454.551	0.11859	0.331043	0.35823	0.720171	0.999993
ENSBTAG00000001235.6	10.4731	6.57511	2.66351	2.46859	0.0135647	NA
ENSBTAG00000001241.5	40.367	0.926875	1.12332	0.825124	0.409301	NA
ENSBTAG00000001242.3	5.30664	-5.43655	3.42731	-1.58624	0.112684	NA
ENSBTAG00000001243.5	95.1364	0.294167	0.697675	0.421639	0.673289	NA
ENSBTAG00000001244.6	13844.9	-0.113469	0.112271	-1.01067	0.312175	0.999993
ENSBTAG00000001246.6	22411.2	-0.0448098	0.100867	-0.444249	0.656863	0.999993
ENSBTAG00000001249.6	2.81477	-3.00843	4.85977	-0.619047	0.535885	NA
ENSBTAG00000001250.6	2337.73	-0.116737	0.168108	-0.694415	0.487422	0.999993
ENSBTAG00000001252.6	887.107	-0.16544	0.247072	-0.669603	0.503111	0.999993
ENSBTAG00000001254.4	891.371	-0.0243241	0.248437	-0.0979087	0.922005	0.999993
ENSBTAG00000001255.4	0.703693	-1.88334	4.91871	-0.382893	0.701799	NA
ENSBTAG00000001257.5	299.633	0.277105	0.404755	0.684625	0.49358	0.999993
ENSBTAG00000001258.3	915.544	-0.0540941	0.252424	-0.214298	0.830315	0.999993
ENSBTAG00000001269.5	1667.51	0.0435484	0.198865	0.218985	0.826662	0.999993
ENSBTAG00000001271.6	16.7839	-0.940663	1.95082	-0.482188	0.629673	NA
ENSBTAG00000001273.6	55.159	0.38402	0.911594	0.421262	0.673564	NA
ENSBTAG00000001274.6	46.9954	0.496118	0.996611	0.497805	0.618622	NA
ENSBTAG00000001279.4	124.307	-0.725419	0.634417	-1.14344	0.252855	NA
ENSBTAG00000001280.6	727.976	-0.45606	0.282817	-1.61256	0.10684	0.999993
ENSBTAG00000001282.7	2291.16	-0.172177	0.168069	-1.02445	0.305624	0.999993
ENSBTAG00000001283.6	2324.66	-0.0425963	0.166784	-0.255398	0.798416	0.999993
ENSBTAG00000001286.5	17.8994	-3.03385	1.89384	-1.60196	0.109164	NA
ENSBTAG00000001287.6	31.6525	0.299997	1.18568	0.253017	0.800255	NA
ENSBTAG00000001289.3	1089.48	0.222829	0.236051	0.943987	0.345176	0.999993
ENSBTAG00000001290.6	57.7148	1.43515	0.895552	1.60253	0.109038	NA
ENSBTAG00000001292.6	1.44756	0.283247	4.71679	0.0600509	0.952115	NA
ENSBTAG00000001293.6	36.6934	0.45464	1.10757	0.410483	0.681452	NA
ENSBTAG00000001294.6	4866.31	-0.355939	0.153275	-2.32223	0.0202208	0.639932
ENSBTAG00000001295.6	389.345	-0.350911	0.367768	-0.954166	0.34	0.999993
ENSBTAG00000001296.3	792.338	0.333268	0.276668	1.20458	0.228367	0.999993
ENSBTAG00000001298.4	915.301	-0.217627	0.245731	-0.885632	0.375816	0.999993
ENSBTAG00000001299.5	102.943	-0.178318	0.673598	-0.264725	0.791221	NA
ENSBTAG00000001301.4	1931.79	-0.19118	0.184781	-1.03463	0.300841	0.999993
ENSBTAG00000001302.4	502.086	-0.124084	0.31853	-0.389552	0.696868	0.999993
ENSBTAG00000001303.3	1752.04	-0.153819	0.186091	-0.826582	0.408474	0.999993
ENSBTAG00000001305.6	15.5419	-2.20173	1.97956	-1.11223	0.266039	NA
ENSBTAG00000001306.6	191.096	-0.155443	0.499353	-0.311289	0.755581	NA
ENSBTAG00000001311.4	8634.86	0.064758	0.115396	0.561183	0.574673	0.999993
ENSBTAG00000001314.4	1426.47	-0.0152202	0.205007	-0.0742424	0.940817	0.999993
ENSBTAG00000001315.6	8.60226	6.35557	2.85174	2.22866	0.0258364	NA
ENSBTAG00000001320.6	875.244	-0.121049	0.24674	-0.490594	0.623714	0.999993
ENSBTAG00000001321.4	1.23731	2.74345	4.91297	0.558409	0.576565	NA
ENSBTAG00000001323.6	494.686	0.08286	0.319435	0.259396	0.79533	0.999993
ENSBTAG00000001324.5	55.5099	0.337358	0.912749	0.369606	0.711676	NA
ENSBTAG00000001328.5	925.98	0.0472834	0.256439	0.184384	0.853712	0.999993
ENSBTAG00000001329.6	5457.98	-0.0803758	0.141198	-0.56924	0.569193	0.999993
ENSBTAG00000001332.6	24636.8	-0.19055	0.101053	-1.88565	0.0593415	0.997936
ENSBTAG00000001333.5	199.801	-0.048932	0.497151	-0.0984249	0.921595	NA
ENSBTAG00000001335.5	460.001	0.087845	0.332097	0.264516	0.791382	0.999993
ENSBTAG00000001342.4	1508.26	0.00548377	0.196835	0.0278598	0.977774	0.999993
ENSBTAG00000001343.6	34.3363	-0.0551258	1.54446	-0.0356926	0.971527	NA
ENSBTAG00000001344.4	1.30137	-2.4919	4.90474	-0.50806	0.611411	NA
ENSBTAG00000001346.6	37.6825	0.390992	1.09534	0.356958	0.721123	NA
ENSBTAG00000001348.5	326.468	-0.0605155	0.462716	-0.130783	0.895947	0.999993
ENSBTAG00000001349.6	40732.6	-0.0535406	0.0951441	-0.562732	0.573618	0.999993
ENSBTAG00000001350.4	54.5109	0.16273	0.940421	0.173039	0.86262	NA
ENSBTAG00000001352.6	3556.91	-0.0275546	0.160363	-0.171827	0.863574	0.999993
ENSBTAG00000001353.5	2330.29	-0.00840847	0.167392	-0.0502322	0.959937	0.999993
ENSBTAG00000001354.5	141.405	-0.86322	0.586007	-1.47306	0.140736	NA
ENSBTAG00000001356.5	1076.29	0.092154	0.23829	0.38673	0.698956	0.999993
ENSBTAG00000001359.6	6.06784	-0.0631466	3.1878	-0.0198088	0.984196	NA
ENSBTAG00000001360.5	17205.4	0.176187	0.123425	1.42748	0.15344	0.999993
ENSBTAG00000001364.6	208.695	0.13492	0.494465	0.27286	0.784961	NA
ENSBTAG00000001368.5	1536.69	-0.243845	0.214644	-1.13604	0.255939	0.999993
ENSBTAG00000001374.6	20.6259	-1.39889	1.47753	-0.946775	0.343754	NA
ENSBTAG00000001376.6	81.7604	0.207906	0.752986	0.276108	0.782465	NA
ENSBTAG00000001382.5	1.23731	2.74345	4.91297	0.558409	0.576565	NA
ENSBTAG00000001385.5	287.279	-0.293067	0.420258	-0.697351	0.485583	0.999993
ENSBTAG00000001387.6	256.274	-0.351367	0.464381	-0.756635	0.449268	0.999993
ENSBTAG00000001390.5	2844.84	-0.0701812	0.157991	-0.444211	0.65689	0.999993
ENSBTAG00000001391.6	309.266	0.157291	0.396463	0.396734	0.691563	0.999993
ENSBTAG00000001392.5	3.4026	3.55123	4.57679	0.775923	0.437794	NA
ENSBTAG00000001393.6	242.529	-0.10572	0.490747	-0.215426	0.829435	0.999993
ENSBTAG00000001394.6	5954.87	0.0432596	0.12605	0.343195	0.731452	0.999993
ENSBTAG00000001395.3	126.617	0.538703	0.642106	0.838963	0.40149	NA
ENSBTAG00000001396.6	1478.09	-0.183503	0.200592	-0.914807	0.360293	0.999993
ENSBTAG00000001398.6	16267.3	-0.202254	0.114772	-1.76223	0.0780301	0.999993
ENSBTAG00000001400.6	1842.54	-0.218881	0.19818	-1.10446	0.269394	0.999993
ENSBTAG00000001403.7	1568.12	0.166549	0.207461	0.802796	0.422093	0.999993
ENSBTAG00000001405.3	928.893	-0.221803	0.24129	-0.919239	0.35797	0.999993
ENSBTAG00000001406.6	3.09327	3.47298	4.77271	0.727675	0.466813	NA
ENSBTAG00000001407.4	1372.44	0.0336702	0.204146	0.164932	0.868997	0.999993
ENSBTAG00000001408.4	900.77	0.312119	0.247635	1.2604	0.207527	0.999993
ENSBTAG00000001410.6	163.541	-0.0899968	0.537957	-0.167294	0.867139	NA
ENSBTAG00000001412.5	63.5671	0.421304	0.850818	0.495176	0.620476	NA
ENSBTAG00000001414.5	407.001	-0.0207799	0.381884	-0.0544144	0.956605	0.999993
ENSBTAG00000001415.5	262.45	-0.0863577	0.428652	-0.201464	0.840336	0.999993
ENSBTAG00000001419.5	1185.71	-0.125547	0.217026	-0.578485	0.562937	0.999993
ENSBTAG00000001420.6	2614.35	-0.176964	0.164441	-1.07616	0.281858	0.999993
ENSBTAG00000001424.6	912.935	0.147353	0.244627	0.602357	0.546936	0.999993
ENSBTAG00000001425.7	3721.87	-0.0692718	0.142632	-0.485669	0.627202	0.999993
ENSBTAG00000001429.5	4.22216	-3.34044	4.16533	-0.801963	0.422574	NA
ENSBTAG00000001432.6	16.2427	1.58641	1.75718	0.90282	0.366621	NA
ENSBTAG00000001435.6	188.931	0.0934552	0.502477	0.185989	0.852453	NA
ENSBTAG00000001439.6	42.2339	0.0372243	1.04257	0.0357042	0.971518	NA
ENSBTAG00000001440.4	1291.73	-0.172332	0.209583	-0.822263	0.410928	0.999993
ENSBTAG00000001443.6	4.98234	0.267712	2.78412	0.0961567	0.923396	NA
ENSBTAG00000001444.6	344.823	0.0347399	0.381346	0.091098	0.927415	0.999993
ENSBTAG00000001446.5	148.733	0.285309	0.563423	0.506385	0.612587	NA
ENSBTAG00000001449.6	1406.75	-0.00759921	0.202385	-0.0375483	0.970048	0.999993
ENSBTAG00000001450.6	154.482	-0.0257491	0.562094	-0.0458093	0.963462	NA
ENSBTAG00000001455.6	228.696	-0.125982	0.458643	-0.274685	0.783558	0.999993
ENSBTAG00000001457.4	65.7202	1.24408	0.865196	1.43792	0.150457	NA
ENSBTAG00000001460.6	1868.5	0.0331408	0.181157	0.18294	0.854845	0.999993
ENSBTAG00000001462.6	8.725	6.17501	2.84564	2.16999	0.0300074	NA
ENSBTAG00000001463.5	1961.28	-0.183923	0.180933	-1.01653	0.309378	0.999993
ENSBTAG00000001464.6	376.298	-0.263271	0.368429	-0.714577	0.47487	0.999993
ENSBTAG00000001465.3	161.274	-0.61717	0.544828	-1.13278	0.257307	NA
ENSBTAG00000001468.5	9805.74	0.0560492	0.113083	0.495645	0.620145	0.999993
ENSBTAG00000001470.6	376.351	-0.27623	0.370626	-0.745306	0.456087	0.999993
ENSBTAG00000001471.4	256.198	0.131405	0.458	0.286909	0.774182	0.999993
ENSBTAG00000001473.7	342.206	-0.540555	0.379395	-1.42478	0.15422	0.999993
ENSBTAG00000001474.4	9.03773	2.07173	2.48869	0.832458	0.405151	NA
ENSBTAG00000001475.6	608.984	-0.0761171	0.294413	-0.258539	0.795991	0.999993
ENSBTAG00000001476.6	72.0644	0.267697	0.848507	0.315492	0.752388	NA
ENSBTAG00000001477.5	59.1803	0.861407	0.879713	0.979191	0.327485	NA
ENSBTAG00000001478.6	850.648	0.042797	0.254286	0.168303	0.866345	0.999993
ENSBTAG00000001481.6	161.064	-0.285769	0.555865	-0.514097	0.607184	NA
ENSBTAG00000001483.5	1486.5	-0.242068	0.197938	-1.22295	0.22135	0.999993
ENSBTAG00000001484.6	792.12	-0.126388	0.259118	-0.487763	0.625718	0.999993
ENSBTAG00000001485.6	1726.17	0.0492051	0.186436	0.263925	0.791838	0.999993
ENSBTAG00000001489.6	39479	-0.25826	0.109089	-2.36742	0.0179126	0.604026
ENSBTAG00000001491.6	7.73318	4.26833	3.2327	1.32036	0.186715	NA
ENSBTAG00000001492.5	13.5891	3.00489	2.1391	1.40475	0.160097	NA
ENSBTAG00000001497.6	5608.66	-0.038264	0.129621	-0.295199	0.767842	0.999993
ENSBTAG00000001498.4	1517.73	0.0267657	0.195916	0.136618	0.891333	0.999993
ENSBTAG00000001499.6	628.256	-0.0302354	0.288216	-0.104905	0.916451	0.999993
ENSBTAG00000001500.5	30.3865	-0.602903	1.21838	-0.494841	0.620713	NA
ENSBTAG00000001504.5	3808.83	-0.243939	0.142365	-1.71347	0.0866254	0.999993
ENSBTAG00000001505.6	341.972	-0.305444	0.38146	-0.800722	0.423292	0.999993
ENSBTAG00000001506.6	2824.23	-0.0416563	0.159757	-0.260747	0.794287	0.999993
ENSBTAG00000001507.6	778.445	-0.0880937	0.259485	-0.339494	0.734238	0.999993
ENSBTAG00000001508.6	1949.69	-0.282683	0.178359	-1.58491	0.112987	0.999993
ENSBTAG00000001509.5	981.48	-0.0324528	0.234829	-0.138198	0.890084	0.999993
ENSBTAG00000001510.5	1461.87	0.153818	0.200036	0.768951	0.441923	0.999993
ENSBTAG00000001511.5	1143.83	-0.145745	0.242096	-0.602015	0.547164	0.999993
ENSBTAG00000001512.6	1035.4	-0.196067	0.235345	-0.833108	0.404784	0.999993
ENSBTAG00000001513.4	72.5403	-0.250589	0.798961	-0.313644	0.753791	NA
ENSBTAG00000001514.5	56.3862	0.72573	0.93019	0.780196	0.435276	NA
ENSBTAG00000001517.6	19.8683	1.19476	1.50591	0.793382	0.427556	NA
ENSBTAG00000001518.5	821.09	0.00551463	0.254046	0.0217072	0.982682	0.999993
ENSBTAG00000001519.3	203.853	0.602609	0.514138	1.17208	0.241166	NA
ENSBTAG00000001520.5	426.204	-0.1201	0.342962	-0.350184	0.726201	0.999993
ENSBTAG00000001521.3	4125.71	-0.0433068	0.14738	-0.293844	0.768877	0.999993
ENSBTAG00000001522.4	504.712	0.0338714	0.318541	0.106333	0.915318	0.999993
ENSBTAG00000001523.6	3295.39	0.157079	0.152992	1.02671	0.304556	0.999993
ENSBTAG00000001527.3	1.23731	2.74345	4.91297	0.558409	0.576565	NA
ENSBTAG00000001528.4	1814.83	-0.215119	0.185488	-1.15975	0.246152	0.999993
ENSBTAG00000001529.7	2807.48	-0.016726	0.162223	-0.103105	0.91788	0.999993
ENSBTAG00000001533.6	598.974	0.0375105	0.291611	0.128632	0.897649	0.999993
ENSBTAG00000001537.5	2064.91	-0.0751519	0.176644	-0.425442	0.670514	0.999993
ENSBTAG00000001538.6	558.466	0.604205	0.30153	2.0038	0.045092	0.922796
ENSBTAG00000001539.6	1243.93	-0.088606	0.212316	-0.41733	0.676437	0.999993
ENSBTAG00000001543.5	87.3155	-0.73545	0.754814	-0.974346	0.329885	NA
ENSBTAG00000001546.5	3068.26	0.025731	0.157225	0.163657	0.870001	0.999993
ENSBTAG00000001548.5	1061.46	-0.32005	0.226996	-1.40994	0.158558	0.999993
ENSBTAG00000001551.6	1254.25	-0.156368	0.216069	-0.723692	0.469255	0.999993
ENSBTAG00000001552.6	514.108	-0.496084	0.313348	-1.58317	0.113382	0.999993
ENSBTAG00000001553.6	9607.25	-0.0258277	0.117982	-0.218913	0.826718	0.999993
ENSBTAG00000001557.5	8.3978	-1.56833	2.61774	-0.599114	0.549097	NA
ENSBTAG00000001558.4	2.34564	-2.871	4.87681	-0.588704	0.55606	NA
ENSBTAG00000001562.3	2.86898	0.96845	4.41	0.219603	0.82618	NA
ENSBTAG00000001564.7	6629.12	-0.0471616	0.122692	-0.384391	0.700688	0.999993
ENSBTAG00000001565.5	8960.28	-0.158354	0.117292	-1.35008	0.176989	0.999993
ENSBTAG00000001567.6	1033.41	-0.185383	0.236749	-0.783036	0.433606	0.999993
ENSBTAG00000001568.5	5798.42	-0.0747806	0.137185	-0.545106	0.585681	0.999993
ENSBTAG00000001570.4	3.09327	3.47298	4.77271	0.727675	0.466813	NA
ENSBTAG00000001572.7	36.5436	0.739638	1.10747	0.667861	0.504222	NA
ENSBTAG00000001573.6	2759.16	0.0830465	0.157221	0.528214	0.597351	0.999993
ENSBTAG00000001574.6	582.968	-0.148698	0.295287	-0.50357	0.614564	0.999993
ENSBTAG00000001575.6	7689.69	0.0134583	0.122222	0.110113	0.912319	0.999993
ENSBTAG00000001576.5	5.62955	-3.58913	3.68506	-0.973968	0.330072	NA
ENSBTAG00000001578.5	2411.46	-0.115845	0.164704	-0.703351	0.481837	0.999993
ENSBTAG00000001579.6	2086.93	-0.154519	0.173466	-0.89077	0.373053	0.999993
ENSBTAG00000001580.5	36.7809	0.0217213	1.5015	0.0144664	0.988458	NA
ENSBTAG00000001585.6	652.184	0.230689	0.289661	0.796409	0.425794	0.999993
ENSBTAG00000001586.6	1458.79	-0.135688	0.199206	-0.681147	0.495778	0.999993
ENSBTAG00000001589.6	4535.34	-0.0774727	0.142523	-0.543582	0.586729	0.999993
ENSBTAG00000001592.6	295.543	0.273404	0.459894	0.594494	0.552182	0.999993
ENSBTAG00000001593.5	106.146	0.521714	0.718589	0.726025	0.467823	NA
ENSBTAG00000001594.6	1395.89	0.0575054	0.219709	0.261735	0.793526	0.999993
ENSBTAG00000001597.6	1606.14	-0.219228	0.196598	-1.11511	0.264804	0.999993
ENSBTAG00000001598.6	107.841	-0.506845	0.683038	-0.742046	0.45806	NA
ENSBTAG00000001599.5	63.1695	0.352385	0.868348	0.40581	0.684882	NA
ENSBTAG00000001600.5	425.577	-0.368699	0.350411	-1.05219	0.292712	0.999993
ENSBTAG00000001601.6	101055	-0.0672531	0.0918759	-0.731999	0.464169	0.999993
ENSBTAG00000001602.6	1102.65	-0.309045	0.23205	-1.33181	0.182923	0.999993
ENSBTAG00000001607.6	1348.17	0.334512	0.205646	1.62664	0.103813	0.999993
ENSBTAG00000001608.4	2.75149	-2.16582	4.09546	-0.528834	0.596921	NA
ENSBTAG00000001609.6	58.8866	-0.743042	0.885086	-0.839514	0.401181	NA
ENSBTAG00000001612.2	724.398	0.0184123	0.274491	0.0670778	0.94652	0.999993
ENSBTAG00000001614.5	335.512	-0.118798	0.389709	-0.304837	0.760491	0.999993
ENSBTAG00000001615.5	68.8407	0.364408	0.823704	0.442402	0.658198	NA
ENSBTAG00000001616.6	1343.34	-0.0524172	0.223512	-0.234516	0.814584	0.999993
ENSBTAG00000001617.6	149.002	0.364291	0.562052	0.648144	0.516892	NA
ENSBTAG00000001618.6	411.047	0.235528	0.373058	0.631345	0.527815	0.999993
ENSBTAG00000001619.6	525.627	-0.278389	0.31998	-0.87002	0.384289	0.999993
ENSBTAG00000001626.5	3880.74	-0.0135229	0.140913	-0.095966	0.923548	0.999993
ENSBTAG00000001627.5	40.1949	0.379749	1.07608	0.352901	0.724163	NA
ENSBTAG00000001628.5	3.4026	3.55123	4.57679	0.775923	0.437794	NA
ENSBTAG00000001629.6	226.072	-0.291775	0.466262	-0.625774	0.531463	0.999993
ENSBTAG00000001631.5	247.622	-0.275004	0.445033	-0.61794	0.536615	0.999993
ENSBTAG00000001632.5	4609.1	-0.12541	0.133971	-0.9361	0.349222	0.999993
ENSBTAG00000001634.6	653.196	-0.198108	0.280867	-0.705346	0.480595	0.999993
ENSBTAG00000001635.5	1365.8	0.084296	0.206628	0.407961	0.683303	0.999993
ENSBTAG00000001637.5	492.129	0.191186	0.320531	0.596465	0.550864	0.999993
ENSBTAG00000001638.4	25.0689	2.91987	1.77946	1.64088	0.100823	NA
ENSBTAG00000001640.6	1576.32	-0.121375	0.193047	-0.628733	0.529524	0.999993
ENSBTAG00000001644.6	4709.21	-0.0043213	0.151835	-0.0284605	0.977295	0.999993
ENSBTAG00000001645.6	500.774	0.119215	0.316646	0.376493	0.70655	0.999993
ENSBTAG00000001647.4	190.732	-0.414535	0.595839	-0.695716	0.486607	NA
ENSBTAG00000001648.4	10024.4	0.099454	0.117995	0.842863	0.399305	0.999993
ENSBTAG00000001649.6	340.946	-0.238502	0.38469	-0.619986	0.535267	0.999993
ENSBTAG00000001651.5	1513.6	-0.129689	0.205912	-0.629824	0.52881	0.999993
ENSBTAG00000001652.5	100.202	-0.478561	0.683796	-0.69986	0.484015	NA
ENSBTAG00000001654.5	577.776	-0.090367	0.296474	-0.304805	0.760515	0.999993
ENSBTAG00000001656.6	1335.61	-0.0744833	0.223464	-0.333313	0.738898	0.999993
ENSBTAG00000001657.6	6522.74	0.0115385	0.128044	0.090113	0.928197	0.999993
ENSBTAG00000001659.6	1969.55	-0.0816876	0.177892	-0.459198	0.646092	0.999993
ENSBTAG00000001660.5	1793.03	-0.092987	0.198454	-0.468556	0.639387	0.999993
ENSBTAG00000001662.6	1247.67	-0.228404	0.212185	-1.07644	0.281732	0.999993
ENSBTAG00000001663.6	57.666	-0.149154	0.890202	-0.167551	0.866936	NA
ENSBTAG00000001665.6	510.443	0.0203274	0.326515	0.0622556	0.950359	0.999993
ENSBTAG00000001666.5	447.788	0.268074	0.334296	0.801905	0.422608	0.999993
ENSBTAG00000001668.6	2.34564	-2.871	4.87681	-0.588704	0.55606	NA
ENSBTAG00000001671.6	2010.51	-0.210745	0.186297	-1.13123	0.257957	0.999993
ENSBTAG00000001673.6	679.295	-0.231827	0.297318	-0.779727	0.435551	0.999993
ENSBTAG00000001675.5	9.5324	0.596358	2.83943	0.210027	0.833646	NA
ENSBTAG00000001687.4	2.97247	-0.23468	4.41777	-0.0531218	0.957635	NA
ENSBTAG00000001692.6	1962.26	-0.0941484	0.17866	-0.526971	0.598214	0.999993
ENSBTAG00000001693.5	973.225	-0.17862	0.238384	-0.749296	0.453679	0.999993
ENSBTAG00000001694.6	2456.35	-0.128258	0.163538	-0.784266	0.432884	0.999993
ENSBTAG00000001697.6	2945.27	-0.0360019	0.158239	-0.227516	0.820023	0.999993
ENSBTAG00000001698.6	1330.91	0.0542348	0.213911	0.253539	0.799851	0.999993
ENSBTAG00000001700.6	5289.98	0.0888443	0.131459	0.675834	0.499146	0.999993
ENSBTAG00000001702.5	159.698	-0.0444781	0.550737	-0.0807611	0.935632	NA
ENSBTAG00000001706.4	1.85596	3.08408	4.90473	0.628797	0.529482	NA
ENSBTAG00000001707.6	440.473	-0.141462	0.352108	-0.401757	0.687863	0.999993
ENSBTAG00000001708.6	4481.85	-0.211149	0.136039	-1.55212	0.120633	0.999993
ENSBTAG00000001710.3	282.656	0.0769208	0.416375	0.184739	0.853434	0.999993
ENSBTAG00000001711.4	341.787	0.0103859	0.385048	0.026973	0.978481	0.999993
ENSBTAG00000001712.5	547.858	0.0744688	0.314073	0.237107	0.812574	0.999993
ENSBTAG00000001714.5	169.558	-0.819845	0.544104	-1.50678	0.131868	NA
ENSBTAG00000001717.5	183.934	0.376023	0.509968	0.737346	0.460912	NA
ENSBTAG00000001721.6	681.387	0.332799	0.275208	1.20927	0.226561	0.999993
ENSBTAG00000001724.6	133.649	-0.46951	0.601937	-0.78	0.435391	NA
ENSBTAG00000001727.4	1338.05	0.00308978	0.219438	0.0140804	0.988766	0.999993
ENSBTAG00000001728.5	69.9647	0.905453	0.841805	1.07561	0.282102	NA
ENSBTAG00000001729.5	100.062	-0.509416	0.683607	-0.745189	0.456157	NA
ENSBTAG00000001731.6	2235.34	-0.0765724	0.170255	-0.44975	0.652891	0.999993
ENSBTAG00000001736.5	1710.03	0.0677945	0.193029	0.351213	0.725428	0.999993
ENSBTAG00000001737.6	2039.51	-0.00656241	0.175536	-0.0373849	0.970178	0.999993
ENSBTAG00000001739.5	2.58021	-2.94289	4.86772	-0.604573	0.545463	NA
ENSBTAG00000001740.6	667.88	-0.109517	0.280597	-0.390301	0.696314	0.999993
ENSBTAG00000001741.6	4110	-0.221361	0.140638	-1.57397	0.115494	0.999993
ENSBTAG00000001744.4	796.156	-0.105543	0.258178	-0.408798	0.682688	0.999993
ENSBTAG00000001745.4	22224.2	-0.0797144	0.106024	-0.75185	0.452141	0.999993
ENSBTAG00000001747.6	275.324	0.15862	0.419434	0.378176	0.7053	0.999993
ENSBTAG00000001748.4	180.364	0.0492719	0.524379	0.0939624	0.925139	NA
ENSBTAG00000001749.5	1517.61	0.091658	0.20632	0.444251	0.656861	0.999993
ENSBTAG00000001752.4	930.068	-0.115672	0.254274	-0.454913	0.649172	0.999993
ENSBTAG00000001754.5	1477.61	0.150811	0.19814	0.761134	0.446577	0.999993
ENSBTAG00000001755.5	8.22286	0.892664	2.80789	0.317913	0.750551	NA
ENSBTAG00000001761.6	2.78394	3.39112	4.86315	0.697309	0.485609	NA
ENSBTAG00000001762.6	434.8	-0.019932	0.341649	-0.0583405	0.953477	0.999993
ENSBTAG00000001763.6	180.29	0.284078	0.519947	0.546359	0.584819	NA
ENSBTAG00000001765.4	10.381	-0.593824	2.54575	-0.233261	0.815559	NA
ENSBTAG00000001767.5	1178.45	-0.0495777	0.217128	-0.228334	0.819387	0.999993
ENSBTAG00000001768.5	222.534	-0.0259611	0.46462	-0.055876	0.955441	0.999993
ENSBTAG00000001770.6	929.344	-0.435021	0.241565	-1.80084	0.0717274	0.999993
ENSBTAG00000001771.6	1799.17	0.0107056	0.183651	0.058293	0.953515	0.999993
ENSBTAG00000001773.5	462.773	0.0112326	0.328954	0.0341464	0.97276	0.999993
ENSBTAG00000001774.5	621.47	0.0679012	0.288962	0.234983	0.814222	0.999993
ENSBTAG00000001775.6	23.3198	1.39458	1.3854	1.00662	0.314116	NA
ENSBTAG00000001776.6	2390.83	-0.00620207	0.1777	-0.0349019	0.972158	0.999993
ENSBTAG00000001777.3	21642.8	0.102872	0.103334	0.995526	0.31948	0.999993
ENSBTAG00000001778.5	280.193	-0.317685	0.430879	-0.737295	0.460943	0.999993
ENSBTAG00000001780.6	269.456	0.0543382	0.423134	0.128418	0.897818	0.999993
ENSBTAG00000001781.6	1411.61	-0.0895802	0.206177	-0.434481	0.663939	0.999993
ENSBTAG00000001782.3	242.255	-0.300272	0.445041	-0.674707	0.499862	0.999993
ENSBTAG00000001785.6	13.7592	-0.13454	2.26219	-0.0594736	0.952575	NA
ENSBTAG00000001786.6	68.8266	0.0708677	0.830625	0.0853185	0.932008	NA
ENSBTAG00000001788.6	710.351	0.000296722	0.276523	0.00107305	0.999144	0.999993
ENSBTAG00000001790.6	2652.64	-0.018332	0.166983	-0.109784	0.912581	0.999993
ENSBTAG00000001792.5	460.328	0.261522	0.333131	0.785041	0.43243	0.999993
ENSBTAG00000001793.4	286.741	-0.3544	0.439294	-0.806749	0.419811	0.999993
ENSBTAG00000001794.3	9496.59	0.021814	0.114566	0.190405	0.848992	0.999993
ENSBTAG00000001795.6	6188	-0.236357	0.130242	-1.81475	0.0695622	0.999993
ENSBTAG00000001796.6	141.389	0.188895	0.585154	0.322812	0.746837	NA
ENSBTAG00000001801.4	872.104	0.120926	0.252027	0.479812	0.631361	0.999993
ENSBTAG00000001803.4	206.29	0.488253	0.487536	1.00147	0.316599	NA
ENSBTAG00000001804.4	5.51393	5.93502	3.37622	1.75789	0.0787663	NA
ENSBTAG00000001805.5	2305.69	-0.254039	0.16871	-1.50577	0.132126	0.999993
ENSBTAG00000001806.6	203.758	0.0736815	0.500321	0.147269	0.88292	NA
ENSBTAG00000001807.5	862.176	-0.0190674	0.25357	-0.075196	0.940059	0.999993
ENSBTAG00000001808.6	435.423	-0.586457	0.356207	-1.6464	0.0996821	0.999993
ENSBTAG00000001810.5	3252.82	-0.104157	0.152579	-0.682642	0.494833	0.999993
ENSBTAG00000001814.6	2373.41	-0.338034	0.174375	-1.93854	0.0525573	0.961101
ENSBTAG00000001815.6	210.623	-0.290333	0.476081	-0.609839	0.541968	NA
ENSBTAG00000001816.5	23.7553	-1.87342	1.71895	-1.08986	0.275774	NA
ENSBTAG00000001817.5	836.64	-0.178434	0.251697	-0.708924	0.478371	0.999993
ENSBTAG00000001818.4	46.7721	-0.338362	1.01352	-0.333848	0.738494	NA
ENSBTAG00000001821.6	14854.5	-0.189664	0.119815	-1.58297	0.113428	0.999993
ENSBTAG00000001822.6	77.1839	0.795365	0.80876	0.983437	0.325393	NA
ENSBTAG00000001823.4	1013.44	-0.190398	0.238274	-0.79907	0.42425	0.999993
ENSBTAG00000001824.5	850.275	-0.0382264	0.249908	-0.152961	0.878429	0.999993
ENSBTAG00000001825.2	0.991825	2.71475	4.91194	0.552682	0.580481	NA
ENSBTAG00000001826.5	6331.29	-0.0821061	0.12335	-0.665635	0.505645	0.999993
ENSBTAG00000001827.5	448.53	-0.0856959	0.334652	-0.256075	0.797893	0.999993
ENSBTAG00000001828.5	178.514	0.277157	0.528302	0.524619	0.599848	NA
ENSBTAG00000001829.5	559.838	-0.27423	0.301104	-0.910747	0.362429	0.999993
ENSBTAG00000001830.3	65.9244	2.10805	0.941834	2.23824	0.0252052	NA
ENSBTAG00000001832.6	612.793	0.178363	0.294452	0.605746	0.544683	0.999993
ENSBTAG00000001834.5	562.947	-0.185438	0.301198	-0.615668	0.538114	0.999993
ENSBTAG00000001835.6	29530.1	-0.0378925	0.101741	-0.372442	0.709563	0.999993
ENSBTAG00000001836.6	78.4531	0.692051	0.799839	0.865237	0.386909	NA
ENSBTAG00000001838.5	33.1637	-0.218559	1.17634	-0.185796	0.852605	NA
ENSBTAG00000001839.5	783.406	-0.0251948	0.263687	-0.0955481	0.923879	0.999993
ENSBTAG00000001840.5	550.492	-0.16353	0.309804	-0.527849	0.597604	0.999993
ENSBTAG00000001842.6	111.909	0.259594	0.647298	0.401042	0.688389	NA
ENSBTAG00000001843.4	503.093	0.0557299	0.360304	0.154675	0.877078	0.999993
ENSBTAG00000001844.6	962.462	-0.13899	0.237298	-0.585717	0.558066	0.999993
ENSBTAG00000001845.6	1.17282	-2.30887	4.90771	-0.470458	0.638028	NA
ENSBTAG00000001847.7	471.125	0.259622	0.327685	0.79229	0.428192	0.999993
ENSBTAG00000001848.6	785.54	-0.284199	0.283177	-1.00361	0.315567	0.999993
ENSBTAG00000001852.6	7.55401	6.49391	2.98347	2.17663	0.0295082	NA
ENSBTAG00000001854.6	1027.33	-0.115166	0.232405	-0.49554	0.620219	0.999993
ENSBTAG00000001855.4	956.833	-0.171795	0.240116	-0.715466	0.474321	0.999993
ENSBTAG00000001856.5	2244.39	-0.138988	0.172869	-0.804007	0.421393	0.999993
ENSBTAG00000001857.6	407.328	0.0606537	0.348498	0.174043	0.861832	0.999993
ENSBTAG00000001858.6	1402.72	-0.107315	0.20366	-0.526934	0.598239	0.999993
ENSBTAG00000001861.7	2009.18	0.0490993	0.178828	0.274561	0.783653	0.999993
ENSBTAG00000001862.4	84.9293	-0.490582	0.763672	-0.642399	0.520614	NA
ENSBTAG00000001864.6	315.406	-0.370588	0.449902	-0.823709	0.410105	0.999993
ENSBTAG00000001866.4	2.11108	-2.7914	4.88734	-0.571148	0.567899	NA
ENSBTAG00000001867.6	8621.65	-0.0470164	0.141647	-0.331926	0.739945	0.999993
ENSBTAG00000001868.5	536.601	0.0530478	0.310675	0.17075	0.86442	0.999993
ENSBTAG00000001870.5	0.743868	2.47552	4.91871	0.503287	0.614763	NA
ENSBTAG00000001871.6	1.73516	-2.70999	4.87441	-0.555963	0.578236	NA
ENSBTAG00000001872.5	100.626	0.045895	0.697305	0.0658178	0.947523	NA
ENSBTAG00000001874.7	611.849	0.174103	0.288791	0.602869	0.546596	0.999993
ENSBTAG00000001877.5	982.504	-0.0633839	0.25006	-0.253475	0.799901	0.999993
ENSBTAG00000001879.6	169.144	0.131619	0.562912	0.233818	0.815127	NA
ENSBTAG00000001880.6	0.618654	2.1643	4.93343	0.438701	0.660878	NA
ENSBTAG00000001882.5	10.6773	0.64397	2.73353	0.235581	0.813757	NA
ENSBTAG00000001886.6	539.094	-0.127241	0.313094	-0.406398	0.68445	0.999993
ENSBTAG00000001887.6	993.416	-0.0471846	0.233553	-0.20203	0.839893	0.999993
ENSBTAG00000001888.6	5357.05	-0.169199	0.132713	-1.27493	0.202334	0.999993
ENSBTAG00000001889.6	187.358	-0.123316	0.529197	-0.233025	0.815742	NA
ENSBTAG00000001890.7	412.936	-0.384448	0.350277	-1.09755	0.272399	0.999993
ENSBTAG00000001892.5	284.281	0.519517	0.416065	1.24865	0.211795	0.999993
ENSBTAG00000001894.6	419.006	-0.049592	0.356523	-0.139099	0.889372	0.999993
ENSBTAG00000001895.6	326.899	-0.325616	0.3921	-0.830441	0.406289	0.999993
ENSBTAG00000001898.6	2335.65	-0.0916414	0.171217	-0.535236	0.592487	0.999993
ENSBTAG00000001899.5	451.564	-0.136258	0.338097	-0.403014	0.686938	0.999993
ENSBTAG00000001900.6	4.1181	2.36487	3.47581	0.680379	0.496264	NA
ENSBTAG00000001901.5	3.24001	-3.09991	3.85175	-0.804807	0.420931	NA
ENSBTAG00000001902.6	842.822	-0.325461	0.252674	-1.28807	0.197723	0.999993
ENSBTAG00000001904.5	466.19	0.278837	0.32794	0.850268	0.395176	0.999993
ENSBTAG00000001906.6	110.981	0.769208	0.652215	1.17938	0.238247	NA
ENSBTAG00000001908.6	2298.21	-0.200935	0.176469	-1.13864	0.254853	0.999993
ENSBTAG00000001911.6	564.411	-0.101268	0.3091	-0.327621	0.743198	0.999993
ENSBTAG00000001915.6	4.66046	0.409244	3.56756	0.114713	0.908673	NA
ENSBTAG00000001917.4	2.16529	3.20109	4.88795	0.654895	0.512535	NA
ENSBTAG00000001918.6	9.67029	4.63853	2.95486	1.5698	0.116462	NA
ENSBTAG00000001919.4	414.273	-0.143546	0.357636	-0.401375	0.688144	0.999993
ENSBTAG00000001920.5	110.866	0.333421	0.682044	0.488855	0.624944	NA
ENSBTAG00000001922.6	2905.05	-0.180635	0.156444	-1.15463	0.24824	0.999993
ENSBTAG00000001926.4	9169.82	-0.153687	0.114151	-1.34634	0.178192	0.999993
ENSBTAG00000001927.5	15.0458	-0.929154	2.18878	-0.424508	0.671195	NA
ENSBTAG00000001928.5	10327.2	0.00745124	0.113975	0.0653763	0.947874	0.999993
ENSBTAG00000001931.4	818.191	-0.181623	0.266556	-0.681369	0.495638	0.999993
ENSBTAG00000001932.6	2973.11	-0.204064	0.153664	-1.32799	0.184182	0.999993
ENSBTAG00000001933.4	1622.85	-0.0600724	0.192008	-0.312864	0.754384	0.999993
ENSBTAG00000001937.4	151.287	-0.0235435	0.557951	-0.0421964	0.966342	NA
ENSBTAG00000001938.4	243.838	0.181953	0.449804	0.404515	0.685834	0.999993
ENSBTAG00000001939.5	947.213	0.124766	0.23915	0.521706	0.601875	0.999993
ENSBTAG00000001941.6	18.943	1.01278	1.51441	0.668763	0.503647	NA
ENSBTAG00000001942.6	1301.74	0.143309	0.209759	0.683209	0.494475	0.999993
ENSBTAG00000001945.5	70.3382	-0.175618	0.807376	-0.217517	0.827806	NA
ENSBTAG00000001947.6	38.3357	-0.677702	1.1533	-0.587622	0.556786	NA
ENSBTAG00000001948.3	3433.61	-0.0466779	0.148139	-0.315095	0.752689	0.999993
ENSBTAG00000001950.5	1109.27	-0.0218668	0.223437	-0.0978657	0.922039	0.999993
ENSBTAG00000001952.6	6.77189	-6.05395	3.10766	-1.94807	0.0514061	NA
ENSBTAG00000001956.5	227.004	0.414352	0.462982	0.894965	0.370806	0.999993
ENSBTAG00000001957.5	193.626	-0.263695	0.495607	-0.532064	0.594682	NA
ENSBTAG00000001959.6	2.33537	-0.234156	4.7956	-0.0488273	0.961057	NA
ENSBTAG00000001961.6	34869	-0.167727	0.10011	-1.67543	0.0938507	0.999993
ENSBTAG00000001962.6	1123.31	-0.158103	0.221669	-0.71324	0.475697	0.999993
ENSBTAG00000001965.6	1.40739	-2.46154	4.90479	-0.501866	0.615762	NA
ENSBTAG00000001966.6	260.702	0.235586	0.450052	0.523465	0.600651	0.999993
ENSBTAG00000001968.6	2425.17	-0.172756	0.172933	-0.998977	0.317806	0.999993
ENSBTAG00000001969.6	155.173	-0.244372	0.55621	-0.439352	0.660406	NA
ENSBTAG00000001975.6	5.69403	-0.990889	3.28532	-0.301611	0.762949	NA
ENSBTAG00000001977.5	982.796	-0.133931	0.247893	-0.540278	0.589006	0.999993
ENSBTAG00000001979.6	3.19556	-4.90006	4.22262	-1.16043	0.245874	NA
ENSBTAG00000001981.6	20881.5	-0.148277	0.100898	-1.46958	0.141676	0.999993
ENSBTAG00000001983.5	101.298	0.0115143	0.679346	0.0169491	0.986477	NA
ENSBTAG00000001985.6	12.3321	2.55149	2.21842	1.15014	0.250086	NA
ENSBTAG00000001987.5	8489.55	-0.10387	0.120812	-0.859762	0.38992	0.999993
ENSBTAG00000001988.4	5127.84	-0.190162	0.130063	-1.46207	0.143721	0.999993
ENSBTAG00000001992.6	1357.04	-0.0678152	0.214089	-0.316761	0.751425	0.999993
ENSBTAG00000001996.6	854.744	-0.124741	0.269603	-0.462685	0.64359	0.999993
ENSBTAG00000001997.4	2.47462	3.30217	4.8744	0.677452	0.498119	NA
ENSBTAG00000001999.6	775.341	-0.396269	0.260643	-1.52035	0.128422	0.999993
ENSBTAG00000002000.3	538.203	-0.0891464	0.308377	-0.289082	0.772518	0.999993
ENSBTAG00000002002.7	549.139	-0.0231068	0.305602	-0.0756109	0.939729	0.999993
ENSBTAG00000002004.3	786.937	-0.116481	0.260091	-0.447848	0.654263	0.999993
ENSBTAG00000002006.6	543828	-0.346117	0.103478	-3.34484	0.000823296	0.0789314
ENSBTAG00000002007.6	1.17282	-2.30887	4.90771	-0.470458	0.638028	NA
ENSBTAG00000002010.5	2249.57	0.0143306	0.169026	0.0847838	0.932433	0.999993
ENSBTAG00000002011.6	111.458	0.558398	0.666703	0.837552	0.402283	NA
ENSBTAG00000002012.3	1644.87	-0.0557672	0.190739	-0.292374	0.770001	0.999993
ENSBTAG00000002014.6	1622.87	-0.00311074	0.194776	-0.0159708	0.987258	0.999993
ENSBTAG00000002015.5	185.73	0.4571	0.511906	0.892937	0.371891	NA
ENSBTAG00000002018.4	14036.9	0.017489	0.106944	0.163534	0.870098	0.999993
ENSBTAG00000002019.6	9.29009	2.01071	2.69162	0.747024	0.455049	NA
ENSBTAG00000002020.6	640.293	-0.0458465	0.293265	-0.156331	0.875772	0.999993
ENSBTAG00000002021.5	380.136	-0.188906	0.36147	-0.522603	0.60125	0.999993
ENSBTAG00000002023.6	2.97547	3.60055	4.85531	0.741569	0.458349	NA
ENSBTAG00000002025.5	605.865	-0.0314404	0.294946	-0.106597	0.915109	0.999993
ENSBTAG00000002026.6	16680.8	0.0140021	0.120526	0.116175	0.907514	0.999993
ENSBTAG00000002027.5	2.47462	3.30217	4.8744	0.677452	0.498119	NA
ENSBTAG00000002028.5	1284.44	-0.287986	0.211899	-1.35907	0.174123	0.999993
ENSBTAG00000002029.6	2.10489	0.281129	4.67108	0.060185	0.952008	NA
ENSBTAG00000002033.6	383.162	0.082351	0.358276	0.229854	0.818206	0.999993
ENSBTAG00000002036.6	766.47	-0.108435	0.26552	-0.408388	0.682989	0.999993
ENSBTAG00000002037.6	132.496	0.106281	0.602111	0.176513	0.859891	NA
ENSBTAG00000002038.5	10190.2	0.0734348	0.126265	0.581592	0.560841	0.999993
ENSBTAG00000002039.5	594.917	-0.334886	0.302177	-1.10825	0.267756	0.999993
ENSBTAG00000002041.5	0.927981	2.50237	4.92007	0.508604	0.61103	NA
ENSBTAG00000002042.5	1151.54	-0.106127	0.220317	-0.481703	0.630017	0.999993
ENSBTAG00000002044.4	190.761	0.0451074	0.498819	0.0904284	0.927947	NA
ENSBTAG00000002045.6	1836.44	0.308783	0.188463	1.63843	0.101333	0.999993
ENSBTAG00000002048.5	7937.65	-0.100019	0.118943	-0.840896	0.400406	0.999993
ENSBTAG00000002049.4	918.036	0.245904	0.242702	1.0132	0.310967	0.999993
ENSBTAG00000002050.5	95.9713	0.607784	0.695572	0.87379	0.382233	NA
ENSBTAG00000002051.6	1987.25	0.0556087	0.177682	0.312967	0.754305	0.999993
ENSBTAG00000002052.5	5278.85	-0.134369	0.134885	-0.996174	0.319166	0.999993
ENSBTAG00000002055.6	591.931	-0.0688386	0.311606	-0.220915	0.825159	0.999993
ENSBTAG00000002056.6	125.879	0.586799	0.609514	0.962732	0.335682	NA
ENSBTAG00000002058.4	101.688	0.0628019	0.703038	0.0893294	0.92882	NA
ENSBTAG00000002059.6	215.268	-0.0297766	0.470976	-0.0632231	0.949589	NA
ENSBTAG00000002060.5	16626.6	0.0925194	0.105075	0.880505	0.378586	0.999993
ENSBTAG00000002062.5	1.87652	-2.70224	4.89974	-0.551506	0.581287	NA
ENSBTAG00000002065.4	30.3882	-0.371631	1.38016	-0.269268	0.787724	NA
ENSBTAG00000002068.3	17456.7	-0.0613266	0.1027	-0.597142	0.550413	0.999993
ENSBTAG00000002069.6	623.902	0.170156	0.289585	0.587586	0.55681	0.999993
ENSBTAG00000002070.5	1.64195	-2.59093	4.90265	-0.528476	0.597169	NA
ENSBTAG00000002072.6	995.405	-0.0984086	0.234826	-0.41907	0.675165	0.999993
ENSBTAG00000002073.6	691.212	0.210317	0.274261	0.766851	0.44317	0.999993
ENSBTAG00000002075.5	148.939	0.0725635	0.570305	0.127236	0.898753	NA
ENSBTAG00000002076.6	1372.08	-0.0737726	0.210089	-0.351149	0.725477	0.999993
ENSBTAG00000002078.5	4257.98	-0.0337652	0.138733	-0.243383	0.807708	0.999993
ENSBTAG00000002080.5	24331.6	-0.172232	0.103828	-1.65882	0.0971513	0.999993
ENSBTAG00000002081.6	709.875	-0.0724585	0.270557	-0.267812	0.788844	0.999993
ENSBTAG00000002082.6	4818.52	-0.107126	0.132527	-0.808336	0.418897	0.999993
ENSBTAG00000002083.6	883.652	-0.0740382	0.25821	-0.286736	0.774314	0.999993
ENSBTAG00000002084.6	1222.78	-0.515366	0.215588	-2.39051	0.0168248	0.596123
ENSBTAG00000002086.6	3057.32	-0.0176611	0.178559	-0.0989087	0.921211	0.999993
ENSBTAG00000002087.6	310.057	0.165325	0.424648	0.389322	0.697038	0.999993
ENSBTAG00000002088.6	26.3959	-0.203274	1.29298	-0.157213	0.875077	NA
ENSBTAG00000002089.6	4.5857	0.213818	3.59209	0.0595246	0.952534	NA
ENSBTAG00000002090.6	209.598	-0.227669	0.506738	-0.449284	0.653227	NA
ENSBTAG00000002094.6	2583.02	0.26849	0.162017	1.65718	0.0974839	0.999993
ENSBTAG00000002095.6	917.708	-0.145758	0.243399	-0.598842	0.549278	0.999993
ENSBTAG00000002097.6	2.16529	3.20109	4.88795	0.654895	0.512535	NA
ENSBTAG00000002098.5	3656.7	0.16813	0.158707	1.05937	0.289429	0.999993
ENSBTAG00000002100.6	2.28975	1.10838	4.69816	0.235917	0.813497	NA
ENSBTAG00000002101.6	2077.51	0.0585841	0.176649	0.331642	0.74016	0.999993
ENSBTAG00000002103.6	492.617	0.0758753	0.323631	0.23445	0.814636	0.999993
ENSBTAG00000002104.5	16.6577	-2.3418	1.95623	-1.1971	0.231269	NA
ENSBTAG00000002105.5	1258.09	0.0617423	0.21384	0.288731	0.772788	0.999993
ENSBTAG00000002107.5	2739.04	-0.303933	0.159995	-1.89965	0.0574796	0.986128
ENSBTAG00000002108.4	12145.4	-0.0725436	0.112345	-0.645723	0.518459	0.999993
ENSBTAG00000002110.6	0.927981	2.50237	4.92007	0.508604	0.61103	NA
ENSBTAG00000002112.6	535.552	0.0933792	0.312499	0.298814	0.765082	0.999993
ENSBTAG00000002113.5	86.7643	0.0908664	0.735378	0.123564	0.90166	NA
ENSBTAG00000002115.5	77.35	-0.738907	0.774281	-0.954315	0.339924	NA
ENSBTAG00000002116.5	420.073	-0.0212242	0.350451	-0.0605626	0.951708	0.999993
ENSBTAG00000002117.6	34.7372	0.161809	1.15305	0.140332	0.888398	NA
ENSBTAG00000002121.4	585.395	-0.248337	0.298704	-0.831382	0.405758	0.999993
ENSBTAG00000002123.4	20.3587	0.64175	1.46376	0.438427	0.661077	NA
ENSBTAG00000002125.6	3.55909	0.631948	4.10017	0.154127	0.877509	NA
ENSBTAG00000002126.4	335.206	0.224798	0.381333	0.589506	0.555522	0.999993
ENSBTAG00000002127.5	143.916	-0.198871	0.571178	-0.348177	0.727707	NA
ENSBTAG00000002128.5	447.85	-0.00524217	0.373402	-0.014039	0.988799	0.999993
ENSBTAG00000002129.6	1204.13	-0.158839	0.219537	-0.723517	0.469362	0.999993
ENSBTAG00000002130.6	1530.49	0.0291551	0.195339	0.149254	0.881353	0.999993
ENSBTAG00000002132.6	5.98281	0.315301	3.20679	0.098323	0.921676	NA
ENSBTAG00000002134.4	2.47462	3.30217	4.8744	0.677452	0.498119	NA
ENSBTAG00000002135.6	1.941	0.526931	4.80167	0.109739	0.912616	NA
ENSBTAG00000002136.6	10.2998	-0.506403	2.39936	-0.211057	0.832842	NA
ENSBTAG00000002137.6	1696.93	0.0194482	0.192369	0.101099	0.919472	0.999993
ENSBTAG00000002139.6	18.8746	-3.1699	1.83584	-1.72668	0.0842256	NA
ENSBTAG00000002143.5	160.267	0.152518	0.592457	0.257433	0.796845	NA
ENSBTAG00000002144.5	114.713	0.0410717	0.663139	0.0619353	0.950614	NA
ENSBTAG00000002145.5	1423.04	0.0450649	0.202804	0.222209	0.824151	0.999993
ENSBTAG00000002147.6	2068.56	0.0285067	0.17398	0.163851	0.869849	0.999993
ENSBTAG00000002148.4	1058.78	-0.321163	0.227822	-1.40971	0.158626	0.999993
ENSBTAG00000002151.5	1.40739	-2.46154	4.90479	-0.501866	0.615762	NA
ENSBTAG00000002158.6	1.54664	2.93106	4.90852	0.597136	0.550417	NA
ENSBTAG00000002163.5	21.0752	0.406665	1.45269	0.279938	0.779525	NA
ENSBTAG00000002164.6	2.23161	3.38338	4.88733	0.692275	0.488764	NA
ENSBTAG00000002166.6	4.69129	-3.43034	3.98119	-0.861638	0.388887	NA
ENSBTAG00000002169.6	2.37726	-1.42463	4.38822	-0.324649	0.745447	NA
ENSBTAG00000002170.6	154.037	0.262685	0.552809	0.475182	0.634657	NA
ENSBTAG00000002171.7	447.091	-0.000849164	0.341232	-0.00248852	0.998014	0.999993
ENSBTAG00000002174.5	2.47462	3.30217	4.8744	0.677452	0.498119	NA
ENSBTAG00000002175.7	1677.35	0.0278809	0.190308	0.146504	0.883523	0.999993
ENSBTAG00000002176.6	1505.15	-0.127739	0.198445	-0.643697	0.519772	0.999993
ENSBTAG00000002177.6	1272.94	-0.0652724	0.212074	-0.307781	0.758249	0.999993
ENSBTAG00000002178.6	469.352	-0.145776	0.329086	-0.442972	0.657786	0.999993
ENSBTAG00000002179.6	93.7454	-0.153036	0.732528	-0.208915	0.834515	NA
ENSBTAG00000002181.6	132.093	0.0640214	0.599798	0.106738	0.914997	NA
ENSBTAG00000002182.5	1917.23	0.187326	0.180958	1.03519	0.300579	0.999993
ENSBTAG00000002185.5	653.36	-0.210417	0.29465	-0.714124	0.47515	0.999993
ENSBTAG00000002186.6	238.709	0.0198381	0.448556	0.0442266	0.964724	0.999993
ENSBTAG00000002187.5	3290.87	0.0787993	0.156732	0.502765	0.615129	0.999993
ENSBTAG00000002188.6	2.81477	-3.00843	4.85977	-0.619047	0.535885	NA
ENSBTAG00000002189.6	570.314	0.00629522	0.301213	0.0208996	0.983326	0.999993
ENSBTAG00000002190.6	379.586	-0.118772	0.359969	-0.32995	0.741438	0.999993
ENSBTAG00000002191.6	4026.55	-0.0682668	0.142114	-0.480366	0.630967	0.999993
ENSBTAG00000002192.5	172.559	1.18294	0.525751	2.25001	0.0244486	NA
ENSBTAG00000002194.5	3.71192	3.62343	4.40604	0.822378	0.410862	NA
ENSBTAG00000002201.7	421.258	0.392516	0.343777	1.14177	0.253548	0.999993
ENSBTAG00000002202.6	449.258	0.0642718	0.33623	0.191154	0.848405	0.999993
ENSBTAG00000002203.6	3435.59	-0.217626	0.152296	-1.42896	0.153015	0.999993
ENSBTAG00000002205.6	35.9256	-2.42511	1.38428	-1.7519	0.0797915	NA
ENSBTAG00000002209.6	1491.12	-0.109979	0.199905	-0.550158	0.582211	0.999993
ENSBTAG00000002210.6	2412.81	0.0534939	0.164762	0.324674	0.745428	0.999993
ENSBTAG00000002211.6	2015.32	0.00983286	0.17566	0.0559766	0.95536	0.999993
ENSBTAG00000002214.4	2.64469	-0.0130992	4.5655	-0.00286916	0.997711	NA
ENSBTAG00000002215.5	3601.75	0.15947	0.154495	1.0322	0.301979	0.999993
ENSBTAG00000002219.6	977.236	-0.105532	0.235422	-0.448265	0.653962	0.999993
ENSBTAG00000002220.6	3368.87	-0.00720212	0.147103	-0.0489598	0.960951	0.999993
ENSBTAG00000002223.3	822.142	-0.312595	0.259616	-1.20407	0.228563	0.999993
ENSBTAG00000002224.6	193.054	-0.0438959	0.504132	-0.0870722	0.930614	NA
ENSBTAG00000002226.5	269.18	-0.420127	0.454642	-0.924083	0.355443	0.999993
ENSBTAG00000002227.5	689.538	0.0278086	0.284748	0.0976604	0.922202	0.999993
ENSBTAG00000002232.6	486.884	0.00831757	0.321713	0.025854	0.979374	0.999993
ENSBTAG00000002233.6	4938.75	-0.208401	0.135476	-1.53829	0.123977	0.999993
ENSBTAG00000002236.5	4239.34	-0.0575744	0.137313	-0.419293	0.675002	0.999993
ENSBTAG00000002238.4	583.818	0.00983533	0.305385	0.0322064	0.974307	0.999993
ENSBTAG00000002240.6	2.47462	3.30217	4.8744	0.677452	0.498119	NA
ENSBTAG00000002242.6	1577.51	0.0659366	0.196537	0.335493	0.737253	0.999993
ENSBTAG00000002243.4	322.608	-0.00449796	0.392018	-0.0114738	0.990845	0.999993
ENSBTAG00000002248.6	92.2346	0.455264	0.710261	0.640981	0.521535	NA
ENSBTAG00000002251.5	29.8747	-0.631252	1.22026	-0.517308	0.604941	NA
ENSBTAG00000002256.4	664.557	-0.0343697	0.278785	-0.123284	0.901882	0.999993
ENSBTAG00000002258.3	74.3661	-0.0725718	0.809347	-0.0896671	0.928552	NA
ENSBTAG00000002260.6	558.39	-0.139837	0.340289	-0.410937	0.681119	0.999993
ENSBTAG00000002261.5	13.6577	2.20651	1.79861	1.22678	0.219904	NA
ENSBTAG00000002266.5	4.94923	3.86785	3.89315	0.993499	0.320467	NA
ENSBTAG00000002267.6	860.746	-0.0263357	0.255218	-0.103189	0.917813	0.999993
ENSBTAG00000002271.6	1061.27	-0.195835	0.22811	-0.858514	0.390609	0.999993
ENSBTAG00000002272.6	331.467	0.108044	0.384844	0.280749	0.778903	0.999993
ENSBTAG00000002275.6	3552.09	0.0690665	0.149431	0.462198	0.643939	0.999993
ENSBTAG00000002277.6	1716.34	-0.235577	0.186787	-1.26121	0.207233	0.999993
ENSBTAG00000002278.6	31728.8	-0.224101	0.0975032	-2.2984	0.0215392	0.662872
ENSBTAG00000002279.5	3978.27	0.0510771	0.151985	0.336068	0.73682	0.999993
ENSBTAG00000002280.6	22958.3	-0.0704808	0.0996751	-0.707105	0.479501	0.999993
ENSBTAG00000002281.6	122.836	-0.430259	0.625038	-0.688372	0.491218	NA
ENSBTAG00000002282.2	9795.68	0.1088	0.117008	0.929853	0.352447	0.999993
ENSBTAG00000002283.6	875.298	-0.259048	0.247103	-1.04834	0.294482	0.999993
ENSBTAG00000002286.4	2021.29	-0.121956	0.176029	-0.692816	0.488425	0.999993
ENSBTAG00000002287.4	6262.39	-0.206735	0.126576	-1.63328	0.10241	0.999993
ENSBTAG00000002290.6	19.8477	-0.763982	1.8139	-0.421183	0.673622	NA
ENSBTAG00000002291.6	633.437	0.185102	0.284358	0.650947	0.515081	0.999993
ENSBTAG00000002292.6	6668.65	-0.186268	0.128011	-1.4551	0.145642	0.999993
ENSBTAG00000002293.3	1235.51	-0.21234	0.249696	-0.850392	0.395107	0.999993
ENSBTAG00000002294.6	32.8676	1.12486	1.32036	0.851935	0.39425	NA
ENSBTAG00000002295.6	553.806	0.162884	0.302145	0.539094	0.589822	0.999993
ENSBTAG00000002296.3	73.4265	-0.281116	0.80613	-0.348723	0.727297	NA
ENSBTAG00000002297.6	8.87017	-6.33809	2.81149	-2.25436	0.0241737	NA
ENSBTAG00000002298.5	138.691	0.602426	0.592783	1.01627	0.309502	NA
ENSBTAG00000002299.5	281.076	-0.761745	0.475892	-1.60067	0.10945	0.999993
ENSBTAG00000002302.3	452.447	-0.308472	0.344582	-0.895206	0.370677	0.999993
ENSBTAG00000002303.6	8696.47	-0.141372	0.121814	-1.16056	0.24582	0.999993
ENSBTAG00000002305.6	47.9874	-0.0511405	0.97123	-0.0526554	0.958006	NA
ENSBTAG00000002306.5	1406.94	-0.0257292	0.202514	-0.127049	0.898902	0.999993
ENSBTAG00000002309.6	92.7756	0.731421	0.732471	0.998566	0.318005	NA
ENSBTAG00000002311.4	39.5059	-0.944602	1.08114	-0.873705	0.382279	NA
ENSBTAG00000002313.6	665.078	-0.0782029	0.282177	-0.277141	0.781672	0.999993
ENSBTAG00000002315.5	396.7	0.212212	0.368225	0.576312	0.564404	0.999993
ENSBTAG00000002316.5	230.53	-0.0703808	0.456819	-0.154067	0.877557	0.999993
ENSBTAG00000002317.6	10421.6	-0.221491	0.115937	-1.91044	0.0560772	0.978126
ENSBTAG00000002319.6	5.73724	-1.4825	3.03313	-0.48877	0.625005	NA
ENSBTAG00000002321.5	133.723	-0.402058	0.59916	-0.671036	0.502198	NA
ENSBTAG00000002323.6	1087.97	0.0640281	0.227432	0.281527	0.778306	0.999993
ENSBTAG00000002326.5	25389	-0.180512	0.101905	-1.77138	0.0764978	0.999993
ENSBTAG00000002327.5	338.906	0.215113	0.381232	0.564259	0.572578	0.999993
ENSBTAG00000002328.6	591.577	-0.0817657	0.296702	-0.275582	0.782869	0.999993
ENSBTAG00000002329.6	254.983	-0.134136	0.434632	-0.30862	0.757611	0.999993
ENSBTAG00000002331.6	15.4142	4.63891	2.04075	2.27314	0.0230177	NA
ENSBTAG00000002332.3	120.342	0.946389	0.626476	1.51065	0.130876	NA
ENSBTAG00000002333.6	40.3822	-0.0969287	1.0605	-0.0913994	0.927175	NA
ENSBTAG00000002335.5	386.177	-0.319583	0.362135	-0.882497	0.377508	0.999993
ENSBTAG00000002336.6	561.419	-0.387555	0.303327	-1.27768	0.201363	0.999993
ENSBTAG00000002341.5	1760.02	-0.140175	0.185935	-0.753897	0.450911	0.999993
ENSBTAG00000002344.6	1153.85	0.0978921	0.22068	0.443594	0.657336	0.999993
ENSBTAG00000002345.6	1871.47	-0.0594045	0.181105	-0.328011	0.742903	0.999993
ENSBTAG00000002346.6	45.5779	0.454256	1.04445	0.434925	0.663617	NA
ENSBTAG00000002347.7	512.354	-0.351781	0.317608	-1.1076	0.268036	0.999993
ENSBTAG00000002348.5	440.859	0.150819	0.354235	0.42576	0.670282	0.999993
ENSBTAG00000002349.6	11.5165	0.0729745	2.67616	0.0272684	0.978246	NA
ENSBTAG00000002350.6	1983.47	-0.0831633	0.179128	-0.464267	0.642456	0.999993
ENSBTAG00000002352.6	1199.41	-0.00108781	0.215704	-0.00504306	0.995976	0.999993
ENSBTAG00000002355.5	1.54664	2.93106	4.90852	0.597136	0.550417	NA
ENSBTAG00000002356.6	55.8248	0.0145488	0.904313	0.0160883	0.987164	NA
ENSBTAG00000002357.6	202.019	0.209705	0.489159	0.428706	0.668137	NA
ENSBTAG00000002361.6	217.403	-0.0917865	0.476799	-0.192506	0.847346	NA
ENSBTAG00000002362.4	143.33	-0.212256	0.643357	-0.32992	0.74146	NA
ENSBTAG00000002363.6	2782.72	-0.315475	0.160846	-1.96135	0.0498382	0.949094
ENSBTAG00000002367.5	362.032	-0.153256	0.371543	-0.412486	0.679983	0.999993
ENSBTAG00000002368.6	186.756	-0.0896312	0.525943	-0.17042	0.86468	NA
ENSBTAG00000002369.4	7.38358	-2.93945	2.73766	-1.07371	0.282954	NA
ENSBTAG00000002370.6	173.841	-0.488317	0.526719	-0.927093	0.353878	NA
ENSBTAG00000002374.6	257.112	-0.340383	0.432784	-0.786498	0.431576	0.999993
ENSBTAG00000002376.2	396.589	-0.00181788	0.368831	-0.00492877	0.996067	0.999993
ENSBTAG00000002377.6	1566.3	0.259337	0.204992	1.26511	0.205831	0.999993
ENSBTAG00000002378.6	10689	-0.345247	0.120164	-2.87314	0.00406411	0.258071
ENSBTAG00000002381.6	1972.53	-0.326627	0.186503	-1.75132	0.0798904	0.999993
ENSBTAG00000002382.6	1461.01	0.00770598	0.199975	0.0385348	0.969261	0.999993
ENSBTAG00000002385.5	338.066	-0.380408	0.381271	-0.997736	0.318407	0.999993
ENSBTAG00000002389.5	1703.63	-0.120235	0.187286	-0.641985	0.520883	0.999993
ENSBTAG00000002390.4	265.123	-0.454004	0.431581	-1.05196	0.29282	0.999993
ENSBTAG00000002391.5	2362.46	-0.121742	0.165994	-0.733416	0.463305	0.999993
ENSBTAG00000002392.6	1751.61	-0.227875	0.186071	-1.22467	0.220701	0.999993
ENSBTAG00000002393.5	1964.73	-0.102282	0.180999	-0.565097	0.572007	0.999993
ENSBTAG00000002394.5	354.285	-0.339116	0.3727	-0.90989	0.36288	0.999993
ENSBTAG00000002395.6	497.021	-0.307271	0.319283	-0.96238	0.335859	0.999993
ENSBTAG00000002398.6	107.418	-0.480649	0.665427	-0.722316	0.4701	NA
ENSBTAG00000002402.6	14364.6	-0.22419	0.119041	-1.88329	0.0596606	0.997936
ENSBTAG00000002404.6	2094.69	-0.13323	0.1732	-0.769227	0.441759	0.999993
ENSBTAG00000002407.6	1.88799	0.501006	4.68843	0.10686	0.9149	NA
ENSBTAG00000002408.6	138.417	0.148508	0.595056	0.24957	0.80292	NA
ENSBTAG00000002411.6	7030.94	-0.123646	0.125851	-0.982476	0.325865	0.999993
ENSBTAG00000002412.5	2445.81	0.166617	0.166003	1.0037	0.315524	0.999993
ENSBTAG00000002413.6	934.303	0.103506	0.241922	0.427849	0.668761	0.999993
ENSBTAG00000002414.5	2.34564	-2.871	4.87681	-0.588704	0.55606	NA
ENSBTAG00000002415.6	5422.44	0.0263467	0.130306	0.20219	0.839768	0.999993
ENSBTAG00000002416.6	41.1236	1.10482	1.06467	1.03771	0.299404	NA
ENSBTAG00000002417.5	366.849	0.0171567	0.366445	0.0468194	0.962657	0.999993
ENSBTAG00000002418.7	34.4304	-0.0103258	1.21663	-0.00848723	0.993228	NA
ENSBTAG00000002419.3	288.817	-0.0555629	0.432848	-0.128366	0.89786	0.999993
ENSBTAG00000002422.6	5955.2	-0.209749	0.127257	-1.64823	0.0993052	0.999993
ENSBTAG00000002423.6	2706.15	0.0597142	0.158764	0.376119	0.706828	0.999993
ENSBTAG00000002425.6	206.96	0.483251	0.512395	0.943123	0.345618	NA
ENSBTAG00000002428.4	446.246	-0.0293488	0.334871	-0.0876421	0.930161	0.999993
ENSBTAG00000002430.6	51.0271	-0.927703	1.03211	-0.898844	0.368736	NA
ENSBTAG00000002431.6	691.898	0.129598	0.275085	0.47112	0.637555	0.999993
ENSBTAG00000002432.5	701.76	0.0191693	0.274231	0.069902	0.944272	0.999993
ENSBTAG00000002434.4	1517.73	-0.217305	0.196374	-1.10659	0.268472	0.999993
ENSBTAG00000002435.6	733.376	-0.109574	0.270221	-0.405496	0.685113	0.999993
ENSBTAG00000002440.6	2688.94	-0.10865	0.158444	-0.68573	0.492883	0.999993
ENSBTAG00000002444.6	216.675	0.59946	0.538432	1.11335	0.26556	NA
ENSBTAG00000002445.5	148.929	-0.185584	0.562219	-0.330093	0.74133	NA
ENSBTAG00000002447.5	102.877	0.284603	0.684949	0.415509	0.677769	NA
ENSBTAG00000002448.6	1.23731	2.74345	4.91297	0.558409	0.576565	NA
ENSBTAG00000002451.6	243.814	-0.284362	0.448691	-0.633759	0.526238	0.999993
ENSBTAG00000002452.5	3091.42	-0.274107	0.151244	-1.81235	0.0699322	0.999993
ENSBTAG00000002454.6	435.853	0.00896044	0.337621	0.0265399	0.978827	0.999993
ENSBTAG00000002455.5	195.002	-0.0533327	0.49479	-0.107788	0.914164	NA
ENSBTAG00000002457.4	1974.68	0.0160607	0.205333	0.0782179	0.937655	0.999993
ENSBTAG00000002458.6	714.172	0.00396534	0.273333	0.0145073	0.988425	0.999993
ENSBTAG00000002460.6	372.616	0.261363	0.365097	0.715873	0.47407	0.999993
ENSBTAG00000002462.6	482.626	0.00757713	0.326138	0.0232329	0.981465	0.999993
ENSBTAG00000002463.6	973.721	0.126384	0.253797	0.497972	0.618504	0.999993
ENSBTAG00000002464.5	10.5993	-0.751717	2.52797	-0.29736	0.766192	NA
ENSBTAG00000002468.4	2730.51	0.1578	0.15917	0.991393	0.321494	0.999993
ENSBTAG00000002469.6	5.86411	-3.62529	3.62247	-1.00078	0.316934	NA
ENSBTAG00000002470.5	77.5068	-0.248498	0.772942	-0.321496	0.747835	NA
ENSBTAG00000002471.6	13.1337	3.96223	2.1629	1.83191	0.0669655	NA
ENSBTAG00000002472.6	218.332	-0.249055	0.476724	-0.522431	0.60137	0.999993
ENSBTAG00000002473.3	605.826	0.0150782	0.29063	0.051881	0.958623	0.999993
ENSBTAG00000002474.5	648.419	-0.46782	0.282452	-1.65628	0.0976646	0.999993
ENSBTAG00000002475.4	1553.39	0.0731299	0.199134	0.36724	0.71344	0.999993
ENSBTAG00000002476.5	1130.55	0.178799	0.221717	0.806428	0.419996	0.999993
ENSBTAG00000002477.6	265.199	0.70734	0.429866	1.64549	0.0998691	0.999993
ENSBTAG00000002478.5	68.8501	-0.0957688	0.868175	-0.11031	0.912163	NA
ENSBTAG00000002479.5	317.251	-0.314794	0.402293	-0.782497	0.433922	0.999993
ENSBTAG00000002480.6	127.027	0.154187	0.606476	0.254235	0.799314	NA
ENSBTAG00000002481.5	298.214	-0.0487986	0.406486	-0.12005	0.904444	0.999993
ENSBTAG00000002483.6	0.867581	-2.15126	4.91297	-0.437873	0.661478	NA
ENSBTAG00000002484.6	788.937	0.117053	0.258288	0.45319	0.650412	0.999993
ENSBTAG00000002485.6	12170.9	-0.120016	0.109319	-1.09784	0.272273	0.999993
ENSBTAG00000002487.6	3584.03	-0.0953416	0.144303	-0.660705	0.508802	0.999993
ENSBTAG00000002490.5	441.37	0.0641826	0.359052	0.178755	0.85813	0.999993
ENSBTAG00000002492.5	101.027	0.371453	0.68758	0.540233	0.589037	NA
ENSBTAG00000002493.3	4432.9	-0.107071	0.149143	-0.717909	0.472813	0.999993
ENSBTAG00000002495.6	4536.27	-0.325678	0.137716	-2.36485	0.0180374	0.606143
ENSBTAG00000002497.6	4.45672	-3.38641	4.0696	-0.832125	0.405338	NA
ENSBTAG00000002500.5	161.498	0.0659683	0.557163	0.1184	0.90575	NA
ENSBTAG00000002501.6	1155.77	-0.00613092	0.220359	-0.0278224	0.977804	0.999993
ENSBTAG00000002503.5	1184.29	-0.0135996	0.216717	-0.062753	0.949963	0.999993
ENSBTAG00000002504.6	1528.83	-0.0396385	0.195529	-0.202725	0.83935	0.999993
ENSBTAG00000002505.6	4.39344	-2.6711	3.3362	-0.800641	0.423339	NA
ENSBTAG00000002507.4	18692.1	-0.0559721	0.116314	-0.481214	0.630364	0.999993
ENSBTAG00000002508.3	7.01664	0.441637	3.1547	0.139993	0.888665	NA
ENSBTAG00000002510.5	4206.71	-0.0124505	0.138679	-0.0897791	0.928463	0.999993
ENSBTAG00000002512.4	319.467	0.313313	0.405377	0.772892	0.439586	0.999993
ENSBTAG00000002515.6	55.5954	0.092729	0.948991	0.0977133	0.92216	NA
ENSBTAG00000002516.6	432.391	0.0317701	0.345417	0.091976	0.926717	0.999993
ENSBTAG00000002518.6	5.52395	-0.0969602	3.31761	-0.0292259	0.976684	NA
ENSBTAG00000002520.6	1748.68	0.104389	0.187253	0.557477	0.577202	0.999993
ENSBTAG00000002522.5	52.2336	0.0812854	0.958287	0.0848236	0.932402	NA
ENSBTAG00000002524.4	366.166	-0.298505	0.385037	-0.775262	0.438185	0.999993
ENSBTAG00000002525.5	1150.76	0.2357	0.224189	1.05135	0.293098	0.999993
ENSBTAG00000002526.6	387.354	-0.063936	0.357731	-0.178727	0.858152	0.999993
ENSBTAG00000002527.6	1061.46	-0.129735	0.229835	-0.564472	0.572433	0.999993
ENSBTAG00000002528.7	25833.5	-0.150209	0.107495	-1.39736	0.162307	0.999993
ENSBTAG00000002531.6	1037.88	-0.0218081	0.239399	-0.0910953	0.927417	0.999993
ENSBTAG00000002534.6	1006.09	0.131357	0.246805	0.532231	0.594566	0.999993
ENSBTAG00000002539.5	6949.06	-0.121815	0.131956	-0.92315	0.355929	0.999993
ENSBTAG00000002542.4	2425.23	-0.151711	0.167503	-0.905723	0.365083	0.999993
ENSBTAG00000002545.4	2.47462	3.30217	4.8744	0.677452	0.498119	NA
ENSBTAG00000002549.5	1248.33	-0.0889401	0.219104	-0.405925	0.684797	0.999993
ENSBTAG00000002550.4	100.034	0.989179	0.684178	1.44579	0.148236	NA
ENSBTAG00000002551.4	8.27299	-2.2335	2.62455	-0.851003	0.394768	NA
ENSBTAG00000002554.6	2947.64	-0.267024	0.15375	-1.73674	0.0824333	0.999993
ENSBTAG00000002557.6	1468.08	-0.113898	0.199168	-0.571867	0.567412	0.999993
ENSBTAG00000002559.6	1.17282	-2.30887	4.90771	-0.470458	0.638028	NA
ENSBTAG00000002561.5	233.642	-0.385767	0.456739	-0.844613	0.398327	0.999993
ENSBTAG00000002562.5	2056.38	-0.185876	0.17723	-1.04878	0.294279	0.999993
ENSBTAG00000002563.5	411.393	0.0383068	0.348677	0.109863	0.912518	0.999993
ENSBTAG00000002564.6	894.019	-0.289661	0.251033	-1.15388	0.248551	0.999993
ENSBTAG00000002565.4	4.36764	3.21802	3.36034	0.957647	0.338241	NA
ENSBTAG00000002566.6	1538.83	-0.144717	0.19838	-0.729496	0.465698	0.999993
ENSBTAG00000002568.6	783.266	-0.201407	0.269659	-0.746895	0.455127	0.999993
ENSBTAG00000002570.6	680.416	-0.00575113	0.27908	-0.0206075	0.983559	0.999993
ENSBTAG00000002571.6	120.57	0.101135	0.641377	0.157685	0.874705	NA
ENSBTAG00000002573.5	2739.38	-0.0624015	0.169031	-0.369172	0.712	0.999993
ENSBTAG00000002574.6	83.7649	0.791495	0.743048	1.0652	0.286785	NA
ENSBTAG00000002575.6	1658.63	-0.131589	0.190618	-0.690331	0.489986	0.999993
ENSBTAG00000002576.6	42.1163	1.44291	1.36583	1.05644	0.290767	NA
ENSBTAG00000002578.6	2763.21	0.00156509	0.157123	0.00996092	0.992052	0.999993
ENSBTAG00000002579.6	831.277	0.218209	0.25196	0.866045	0.386465	0.999993
ENSBTAG00000002580.6	234.481	0.0990196	0.465371	0.212776	0.831502	0.999993
ENSBTAG00000002583.6	28.0747	-0.477835	1.38146	-0.34589	0.729425	NA
ENSBTAG00000002585.6	237.228	-0.512152	0.462711	-1.10685	0.268358	0.999993
ENSBTAG00000002586.6	4950.07	0.0674901	0.132883	0.507892	0.611529	0.999993
ENSBTAG00000002590.6	961.226	0.157926	0.246014	0.641939	0.520913	0.999993
ENSBTAG00000002591.6	802.499	-0.0292497	0.264619	-0.110535	0.911985	0.999993
ENSBTAG00000002593.5	178.726	-0.519312	0.536675	-0.967646	0.333221	NA
ENSBTAG00000002594.5	707.076	-0.23615	0.284417	-0.830295	0.406372	0.999993
ENSBTAG00000002596.6	2.48489	0.478734	4.6937	0.101995	0.918761	NA
ENSBTAG00000002599.6	20.5232	0.061728	1.45883	0.0423135	0.966249	NA
ENSBTAG00000002600.6	137.724	0.0270298	0.58434	0.046257	0.963105	NA
ENSBTAG00000002603.5	592.751	0.361851	0.293416	1.23324	0.217488	0.999993
ENSBTAG00000002604.6	0.703693	-1.88334	4.91871	-0.382893	0.701799	NA
ENSBTAG00000002605.6	648.415	-0.305162	0.29342	-1.04002	0.298332	0.999993
ENSBTAG00000002606.6	4019.09	-0.133771	0.141572	-0.944896	0.344712	0.999993
ENSBTAG00000002608.6	8767.3	-0.041529	0.114909	-0.361408	0.717795	0.999993
ENSBTAG00000002610.6	1144.88	0.348203	0.224646	1.55001	0.121139	0.999993
ENSBTAG00000002612.7	727.84	-0.151861	0.274299	-0.553632	0.579831	0.999993
ENSBTAG00000002613.5	154.05	-0.144581	0.555227	-0.260399	0.794556	NA
ENSBTAG00000002614.6	804.918	-0.350772	0.256292	-1.36864	0.171111	0.999993
ENSBTAG00000002615.5	792.34	-0.154226	0.258081	-0.597585	0.550117	0.999993
ENSBTAG00000002620.5	37.4777	0.0439398	1.09346	0.0401843	0.967946	NA
ENSBTAG00000002624.6	79.5158	-0.199818	0.845412	-0.236355	0.813157	NA
ENSBTAG00000002625.6	2629.46	0.0393044	0.162698	0.241579	0.809107	0.999993
ENSBTAG00000002626.5	181.038	0.455219	0.511954	0.889179	0.373907	NA
ENSBTAG00000002627.5	2950.04	-0.0510592	0.155329	-0.328716	0.74237	0.999993
ENSBTAG00000002628.5	5090.26	0.0112925	0.130682	0.0864121	0.931139	0.999993
ENSBTAG00000002630.6	2469.19	-0.184287	0.166542	-1.10655	0.26849	0.999993
ENSBTAG00000002631.6	12.3731	-2.1423	2.17703	-0.98405	0.325091	NA
ENSBTAG00000002633.6	24174.1	-0.164873	0.0997078	-1.65356	0.0982166	0.999993
ENSBTAG00000002635.4	9.54646	-5.87508	2.75623	-2.13157	0.0330425	NA
ENSBTAG00000002639.6	3744.41	-0.00161189	0.147602	-0.0109205	0.991287	0.999993
ENSBTAG00000002640.6	589.353	-0.20567	0.330896	-0.621555	0.534234	0.999993
ENSBTAG00000002643.6	1304.26	-0.0756675	0.213816	-0.353891	0.723421	0.999993
ENSBTAG00000002644.4	5.03427	1.56818	3.46845	0.452127	0.651178	NA
ENSBTAG00000002645.5	1496.45	-0.00247597	0.197971	-0.0125068	0.990021	0.999993
ENSBTAG00000002646.6	8686.56	-0.117058	0.119127	-0.982633	0.325788	0.999993
ENSBTAG00000002647.4	39.0456	-0.177743	1.07187	-0.165826	0.868294	NA
ENSBTAG00000002648.3	9128.11	0.0206751	0.115666	0.178749	0.858135	0.999993
ENSBTAG00000002650.5	2659.74	0.193384	0.168406	1.14832	0.250835	0.999993
ENSBTAG00000002651.6	156.727	-0.654654	0.603197	-1.08531	0.277785	NA
ENSBTAG00000002654.5	2148.09	0.109046	0.171574	0.635563	0.525061	0.999993
ENSBTAG00000002655.5	186.096	0.107033	0.505091	0.211909	0.832178	NA
ENSBTAG00000002657.6	1712.69	0.0586352	0.186827	0.313847	0.753637	0.999993
ENSBTAG00000002658.5	1356.06	0.0696875	0.205993	0.3383	0.735137	0.999993
ENSBTAG00000002661.6	145.297	0.036671	0.572793	0.0640214	0.948953	NA
ENSBTAG00000002663.6	688.34	-0.1218	0.277496	-0.438927	0.660715	0.999993
ENSBTAG00000002664.5	1.87652	-2.70224	4.89974	-0.551506	0.581287	NA
ENSBTAG00000002668.6	149.723	0.212231	0.594278	0.357124	0.720999	NA
ENSBTAG00000002669.5	598.079	-0.162907	0.295734	-0.550855	0.581733	0.999993
ENSBTAG00000002673.5	30.6545	0.0556354	1.21729	0.0457043	0.963546	NA
ENSBTAG00000002676.5	3086.07	0.12958	0.152487	0.849777	0.395449	0.999993
ENSBTAG00000002678.3	133.579	0.284459	0.593585	0.479222	0.631781	NA
ENSBTAG00000002680.5	2.78394	3.39112	4.86315	0.697309	0.485609	NA
ENSBTAG00000002682.6	1142.09	-0.0746539	0.223876	-0.333461	0.738787	0.999993
ENSBTAG00000002683.6	3582.35	-0.189741	0.150664	-1.25937	0.207898	0.999993
ENSBTAG00000002685.6	2201.95	0.0244138	0.175024	0.139488	0.889065	0.999993
ENSBTAG00000002687.5	833.701	-0.152366	0.252071	-0.604459	0.545538	0.999993
ENSBTAG00000002688.6	4040.31	0.00663167	0.139671	0.0474808	0.96213	0.999993
ENSBTAG00000002689.6	364.227	0.138735	0.387723	0.357821	0.720478	0.999993
ENSBTAG00000002690.5	2359.66	0.0825641	0.166333	0.496378	0.619628	0.999993
ENSBTAG00000002691.6	112.09	0.428145	0.645704	0.663067	0.507288	NA
ENSBTAG00000002693.6	660.805	-0.100518	0.279686	-0.359396	0.719299	0.999993
ENSBTAG00000002697.6	6982.44	0.0206166	0.12058	0.170979	0.86424	0.999993
ENSBTAG00000002698.5	2809.53	-0.34426	0.157073	-2.19171	0.0284002	0.746411
ENSBTAG00000002699.6	0.743868	2.47552	4.91871	0.503287	0.614763	NA
ENSBTAG00000002702.6	41.5302	0.777427	1.05394	0.737638	0.460734	NA
ENSBTAG00000002703.5	3651.17	-0.0131112	0.144139	-0.0909617	0.927523	0.999993
ENSBTAG00000002704.5	819.271	-0.0519469	0.253593	-0.204844	0.837694	0.999993
ENSBTAG00000002705.6	8.06553	3.05584	2.62744	1.16305	0.244811	NA
ENSBTAG00000002706.5	115.724	-0.351723	0.639864	-0.549685	0.582536	NA
ENSBTAG00000002707.6	2505.05	-0.359941	0.164946	-2.18218	0.0290962	0.746801
ENSBTAG00000002708.6	625.597	-0.0572811	0.294253	-0.194666	0.845654	0.999993
ENSBTAG00000002709.4	1675.92	-0.222477	0.205468	-1.08278	0.278906	0.999993
ENSBTAG00000002712.6	260.081	-0.243664	0.431185	-0.565104	0.572003	0.999993
ENSBTAG00000002714.6	1588.66	0.105688	0.193175	0.547112	0.584302	0.999993
ENSBTAG00000002715.5	706.784	0.129788	0.288878	0.449284	0.653227	0.999993
ENSBTAG00000002716.6	667.66	-0.249996	0.281936	-0.886712	0.375234	0.999993
ENSBTAG00000002717.6	1663.62	-0.135338	0.205112	-0.659823	0.509367	0.999993
ENSBTAG00000002718.5	370.05	-0.219396	0.370791	-0.591698	0.554053	0.999993
ENSBTAG00000002719.6	21.3454	0.646671	1.45137	0.445559	0.655916	NA
ENSBTAG00000002720.5	885.356	0.16638	0.246939	0.67377	0.500457	0.999993
ENSBTAG00000002721.6	618.386	-0.128873	0.289784	-0.444722	0.65652	0.999993
ENSBTAG00000002725.4	1055.26	0.17837	0.229512	0.777172	0.437057	0.999993
ENSBTAG00000002726.5	1703.41	0.170735	0.188943	0.903628	0.366192	0.999993
ENSBTAG00000002727.5	1182.09	0.066645	0.218337	0.305239	0.760184	0.999993
ENSBTAG00000002728.7	1566.85	-0.369762	0.199512	-1.85333	0.0638344	0.999993
ENSBTAG00000002730.5	629.435	0.0478607	0.285101	0.167873	0.866683	0.999993
ENSBTAG00000002734.5	4911.96	-0.00783733	0.131874	-0.0594303	0.952609	0.999993
ENSBTAG00000002735.6	848.566	-0.169574	0.252311	-0.672081	0.501532	0.999993
ENSBTAG00000002736.6	1551.4	-0.178233	0.194274	-0.91743	0.358917	0.999993
ENSBTAG00000002737.6	40.0554	0.895182	1.06185	0.843036	0.399208	NA
ENSBTAG00000002738.3	585.754	0.0475439	0.300914	0.157998	0.874458	0.999993
ENSBTAG00000002739.6	14.428	7.4382	2.38019	3.12505	0.00177776	NA
ENSBTAG00000002742.6	936.522	-0.0851717	0.242401	-0.351366	0.725314	0.999993
ENSBTAG00000002743.3	265.583	-0.121198	0.425787	-0.284645	0.775916	0.999993
ENSBTAG00000002744.6	2.78394	3.39112	4.86315	0.697309	0.485609	NA
ENSBTAG00000002745.5	3119.41	0.156986	0.150814	1.04093	0.297909	0.999993
ENSBTAG00000002746.5	3302.4	0.00730691	0.14842	0.0492312	0.960735	0.999993
ENSBTAG00000002747.6	812.078	0.0852456	0.255865	0.333167	0.739009	0.999993
ENSBTAG00000002748.5	347.746	-0.137353	0.375573	-0.365714	0.714578	0.999993
ENSBTAG00000002750.5	1041.25	0.0698012	0.228748	0.305144	0.760256	0.999993
ENSBTAG00000002755.4	3223.91	0.060629	0.149708	0.404981	0.685491	0.999993
ENSBTAG00000002756.6	182.279	0.314039	0.520834	0.602954	0.546539	NA
ENSBTAG00000002763.6	1030.84	-0.297316	0.229982	-1.29278	0.196087	0.999993
ENSBTAG00000002764.6	36.8361	0.205892	1.14957	0.179103	0.857857	NA
ENSBTAG00000002767.6	1915.13	0.0559203	0.179149	0.312144	0.754931	0.999993
ENSBTAG00000002768.5	418.921	-0.0647836	0.367501	-0.176281	0.860073	0.999993
ENSBTAG00000002769.6	3329.14	0.0699018	0.155229	0.450315	0.652483	0.999993
ENSBTAG00000002770.6	2297.86	-0.315395	0.168851	-1.86789	0.0617777	0.999993
ENSBTAG00000002772.4	5.39498	-3.55168	3.75173	-0.946677	0.343803	NA
ENSBTAG00000002774.6	4023.09	-0.0711806	0.139321	-0.510909	0.609414	0.999993
ENSBTAG00000002775.4	1.54664	2.93106	4.90852	0.597136	0.550417	NA
ENSBTAG00000002778.6	8491.54	-0.223762	0.117779	-1.89984	0.0574538	0.986128
ENSBTAG00000002782.5	2345.4	-0.231475	0.166964	-1.38638	0.165632	0.999993
ENSBTAG00000002783.6	1722.64	-0.0511473	0.188235	-0.27172	0.785837	0.999993
ENSBTAG00000002784.6	1086.61	-0.117575	0.225146	-0.522215	0.601521	0.999993
ENSBTAG00000002788.5	16.2495	-0.0128594	1.67325	-0.00768529	0.993868	NA
ENSBTAG00000002791.5	5438.89	-0.282809	0.128426	-2.20212	0.0276566	0.741326
ENSBTAG00000002792.6	217.55	-0.0927776	0.468328	-0.198104	0.842964	NA
ENSBTAG00000002795.6	2310.28	-0.202733	0.17007	-1.19206	0.233237	0.999993
ENSBTAG00000002796.6	85.5511	0.967305	0.74342	1.30116	0.193205	NA
ENSBTAG00000002798.5	661.277	0.12138	0.279409	0.434416	0.663986	0.999993
ENSBTAG00000002799.6	13.6799	1.36253	1.77373	0.768173	0.442384	NA
ENSBTAG00000002804.7	4012.71	-0.138298	0.139691	-0.990034	0.322158	0.999993
ENSBTAG00000002808.5	1509.5	0.227937	0.206924	1.10155	0.270658	0.999993
ENSBTAG00000002809.6	189.661	0.388102	0.500442	0.775517	0.438034	NA
ENSBTAG00000002810.6	1289.75	-0.0939261	0.209498	-0.448338	0.653909	0.999993
ENSBTAG00000002813.5	1235.99	-0.145303	0.220948	-0.657634	0.510773	0.999993
ENSBTAG00000002816.6	313.391	-0.32925	0.410461	-0.802149	0.422467	0.999993
ENSBTAG00000002817.6	60.7443	0.361537	0.885719	0.408185	0.683138	NA
ENSBTAG00000002820.4	7210.87	-0.0480141	0.120145	-0.399634	0.689426	0.999993
ENSBTAG00000002822.4	13.2427	-2.42459	2.14106	-1.13242	0.257457	NA
ENSBTAG00000002823.5	5821.41	-0.161549	0.127634	-1.26572	0.205613	0.999993
ENSBTAG00000002824.5	49.0497	0.956689	0.969004	0.987292	0.3235	NA
ENSBTAG00000002826.6	64.3272	0.403356	0.859938	0.469053	0.639032	NA
ENSBTAG00000002827.6	1102.29	0.0035416	0.223758	0.0158278	0.987372	0.999993
ENSBTAG00000002828.6	371.147	0.126917	0.399756	0.317486	0.750875	0.999993
ENSBTAG00000002829.4	6418.48	-0.0501516	0.128542	-0.390157	0.696421	0.999993
ENSBTAG00000002830.6	4565.52	-0.205357	0.13863	-1.48134	0.138517	0.999993
ENSBTAG00000002833.6	871.223	-0.264622	0.250461	-1.05654	0.290721	0.999993
ENSBTAG00000002834.6	85.4667	0.480686	0.760768	0.631843	0.52749	NA
ENSBTAG00000002835.6	890.775	0.0424707	0.244706	0.173558	0.862213	0.999993
ENSBTAG00000002836.6	1487.47	0.00726806	0.231719	0.0313659	0.974978	0.999993
ENSBTAG00000002837.6	2110.67	-0.0777759	0.173556	-0.448131	0.654059	0.999993
ENSBTAG00000002842.4	17.8164	-0.562948	2.06783	-0.272241	0.785436	NA
ENSBTAG00000002843.6	350.686	-0.00856404	0.388905	-0.0220209	0.982431	0.999993
ENSBTAG00000002844.5	142.354	-0.187247	0.575047	-0.32562	0.744712	NA
ENSBTAG00000002845.6	18.5143	4.06586	1.8609	2.18489	0.0288967	NA
ENSBTAG00000002847.6	316.975	-0.0895355	0.415689	-0.215391	0.829463	0.999993
ENSBTAG00000002848.5	220.766	0.26621	0.465557	0.57181	0.567451	0.999993
ENSBTAG00000002849.6	23.4256	1.55564	1.37658	1.13008	0.258444	NA
ENSBTAG00000002850.5	3.4026	3.55123	4.57679	0.775923	0.437794	NA
ENSBTAG00000002853.6	77.2524	0.117642	0.790572	0.148806	0.881706	NA
ENSBTAG00000002854.6	2151.07	-0.0826266	0.171503	-0.481781	0.629962	0.999993
ENSBTAG00000002856.4	1.87652	-2.70224	4.89974	-0.551506	0.581287	NA
ENSBTAG00000002858.6	9.10691	-0.267907	2.68855	-0.0996474	0.920624	NA
ENSBTAG00000002863.6	2019.5	0.109427	0.175509	0.623483	0.532967	0.999993
ENSBTAG00000002866.4	267.655	0.12816	0.424711	0.301758	0.762836	0.999993
ENSBTAG00000002869.4	125.836	0.685452	0.610489	1.12279	0.261526	NA
ENSBTAG00000002871.6	2754.36	0.00934035	0.159933	0.0584015	0.953429	0.999993
ENSBTAG00000002874.4	1069.38	0.0326832	0.226146	0.144523	0.885088	0.999993
ENSBTAG00000002878.6	694.037	-0.153368	0.275788	-0.556108	0.578137	0.999993
ENSBTAG00000002879.6	373.929	-0.258651	0.366328	-0.706064	0.480148	0.999993
ENSBTAG00000002880.7	95.2126	-0.130506	0.733942	-0.177815	0.858868	NA
ENSBTAG00000002881.4	337.522	-0.13118	0.381079	-0.344234	0.73067	0.999993
ENSBTAG00000002882.6	74.4596	1.13607	0.900592	1.26147	0.20714	NA
ENSBTAG00000002883.6	1599.56	-0.151394	0.191935	-0.788779	0.430241	0.999993
ENSBTAG00000002887.6	0.927981	2.50237	4.92007	0.508604	0.61103	NA
ENSBTAG00000002888.6	2382.3	-0.0369668	0.165768	-0.223004	0.823532	0.999993
ENSBTAG00000002890.6	2290.03	0.14076	0.168222	0.836754	0.402731	0.999993
ENSBTAG00000002894.4	70.5171	0.654782	0.839941	0.779558	0.435651	NA
ENSBTAG00000002895.4	3.75303	-3.24142	4.38292	-0.739558	0.459568	NA
ENSBTAG00000002896.6	2826.67	0.19364	0.165393	1.17079	0.241683	0.999993
ENSBTAG00000002900.5	648.155	0.323474	0.307761	1.05106	0.293232	0.999993
ENSBTAG00000002902.5	6024.06	-0.354824	0.130363	-2.7218	0.00649266	0.346949
ENSBTAG00000002904.5	489.246	-0.303438	0.320969	-0.945381	0.344464	0.999993
ENSBTAG00000002907.7	714.748	0.136522	0.293392	0.465322	0.641701	0.999993
ENSBTAG00000002908.3	25.3728	0.908992	1.32239	0.687385	0.49184	NA
ENSBTAG00000002910.6	466.431	0.25537	0.329983	0.773886	0.438998	0.999993
ENSBTAG00000002914.5	5.25856	3.92061	3.7943	1.03329	0.301468	NA
ENSBTAG00000002915.5	184.53	-0.230163	0.546364	-0.421263	0.673563	NA
ENSBTAG00000002917.7	2060.95	0.0388654	0.174872	0.22225	0.824119	0.999993
ENSBTAG00000002918.4	179.283	0.120768	0.514871	0.23456	0.81455	NA
ENSBTAG00000002920.5	1728.81	-0.0378977	0.201375	-0.188195	0.850724	0.999993
ENSBTAG00000002921.4	1072.24	-0.14632	0.226241	-0.646745	0.517797	0.999993
ENSBTAG00000002922.5	1767.94	0.0624245	0.19581	0.318802	0.749876	0.999993
ENSBTAG00000002931.6	2.72752	3.53488	4.86771	0.726189	0.467723	NA
ENSBTAG00000002935.6	2774.32	-0.0225871	0.156744	-0.144102	0.88542	0.999993
ENSBTAG00000002936.6	10203.7	0.159473	0.14949	1.06678	0.286072	0.999993
ENSBTAG00000002937.6	14.7051	-0.0737194	1.70472	-0.0432443	0.965507	NA
ENSBTAG00000002938.6	859.779	-0.323706	0.248978	-1.30014	0.193554	0.999993
ENSBTAG00000002939.4	6251.1	-0.0569062	0.125135	-0.45476	0.649282	0.999993
ENSBTAG00000002940.5	4.94923	3.86785	3.89315	0.993499	0.320467	NA
ENSBTAG00000002941.5	609.836	-0.0031049	0.289466	-0.0107263	0.991442	0.999993
ENSBTAG00000002942.6	1189.76	-0.185322	0.221022	-0.838477	0.401763	0.999993
ENSBTAG00000002943.5	69.4369	1.04714	0.88205	1.18716	0.235164	NA
ENSBTAG00000002944.3	2006.42	0.12743	0.177766	0.716838	0.473474	0.999993
ENSBTAG00000002947.6	5.25856	3.92061	3.7943	1.03329	0.301468	NA
ENSBTAG00000002948.6	4135.13	0.0853499	0.138208	0.617547	0.536874	0.999993
ENSBTAG00000002949.4	1099.64	-0.378693	0.224067	-1.69009	0.0910109	0.999993
ENSBTAG00000002950.6	1734.18	-0.197306	0.187276	-1.05356	0.292087	0.999993
ENSBTAG00000002951.6	20.4462	0.339478	1.48444	0.22869	0.81911	NA
ENSBTAG00000002953.6	11039.1	0.162042	0.112032	1.44639	0.148068	0.999993
ENSBTAG00000002956.5	77.9809	-0.465851	0.797778	-0.583935	0.559264	NA
ENSBTAG00000002959.6	923.937	0.170477	0.246452	0.691724	0.489111	0.999993
ENSBTAG00000002960.6	1816.39	-0.194284	0.183899	-1.05647	0.290755	0.999993
ENSBTAG00000002962.6	810.349	0.0127234	0.257625	0.0493873	0.960611	0.999993
ENSBTAG00000002964.6	1.85596	3.08408	4.90473	0.628797	0.529482	NA
ENSBTAG00000002965.6	7.37444	-3.903	3.28973	-1.18642	0.235457	NA
ENSBTAG00000002966.6	4516.85	0.0766296	0.135037	0.56747	0.570395	0.999993
ENSBTAG00000002970.6	1853.46	-0.131608	0.183121	-0.718696	0.472328	0.999993
ENSBTAG00000002971.6	803.457	0.147082	0.271425	0.54189	0.587894	0.999993
ENSBTAG00000002972.6	83.5039	0.498281	0.770047	0.647079	0.517581	NA
ENSBTAG00000002973.4	336.385	0.0754602	0.381778	0.197655	0.843315	0.999993
ENSBTAG00000002977.6	3683.33	-0.341844	0.147932	-2.31082	0.020843	0.653283
ENSBTAG00000002978.4	79.911	-2.41698	1.01184	-2.3887	0.016908	NA
ENSBTAG00000002979.6	51.3959	0.98224	0.975243	1.00717	0.313851	NA
ENSBTAG00000002980.6	653.055	-0.359037	0.283506	-1.26642	0.205364	0.999993
ENSBTAG00000002981.6	7.6384	3.0437	2.68973	1.1316	0.257802	NA
ENSBTAG00000002982.5	126.494	-0.448108	0.632834	-0.708097	0.478885	NA
ENSBTAG00000002983.5	3.03653	-3.13193	4.79941	-0.652567	0.514036	NA
ENSBTAG00000002985.5	2.17557	0.304168	4.79695	0.0634086	0.949441	NA
ENSBTAG00000002988.6	2083.37	-0.172147	0.180749	-0.952409	0.340889	0.999993
ENSBTAG00000002993.3	406.056	0.384977	0.361152	1.06597	0.286438	0.999993
ENSBTAG00000002995.5	633.689	0.0397517	0.284697	0.139628	0.888954	0.999993
ENSBTAG00000002996.6	125.642	0.317285	0.618887	0.51267	0.608182	NA
ENSBTAG00000002997.7	775.919	-0.128689	0.259897	-0.495154	0.620492	0.999993
ENSBTAG00000002998.6	28.0645	-0.062241	1.28376	-0.0484831	0.961331	NA
ENSBTAG00000002999.5	906.202	-0.0735967	0.243294	-0.3025	0.762271	0.999993
ENSBTAG00000003000.5	10.9334	3.17333	2.3078	1.37504	0.169118	NA
ENSBTAG00000003001.3	1592.13	-0.00175508	0.19224	-0.00912961	0.992716	0.999993
ENSBTAG00000003002.6	983.012	0.134171	0.239633	0.5599	0.575548	0.999993
ENSBTAG00000003012.6	135.333	-0.46593	0.611374	-0.762104	0.445998	NA
ENSBTAG00000003014.5	78.6777	-0.0183615	0.780883	-0.0235138	0.98124	NA
ENSBTAG00000003015.6	300.185	-0.124928	0.401954	-0.310801	0.755952	0.999993
ENSBTAG00000003016.5	1.17282	-2.30887	4.90771	-0.470458	0.638028	NA
ENSBTAG00000003017.6	190.39	0.228551	0.505046	0.452535	0.650884	NA
ENSBTAG00000003018.6	11444.3	-0.10579	0.118528	-0.89253	0.372109	0.999993
ENSBTAG00000003019.5	2.81477	-3.00843	4.85977	-0.619047	0.535885	NA
ENSBTAG00000003020.6	0.991825	2.71475	4.91194	0.552682	0.580481	NA
ENSBTAG00000003021.5	1597.99	-0.122751	0.195401	-0.6282	0.529873	0.999993
ENSBTAG00000003025.6	308.661	0.078708	0.396855	0.198329	0.842787	0.999993
ENSBTAG00000003027.5	1499.76	-0.114989	0.197813	-0.581304	0.561036	0.999993
ENSBTAG00000003033.3	753.219	-0.0346166	0.264259	-0.130995	0.895779	0.999993
ENSBTAG00000003034.6	3952.26	0.0690304	0.141957	0.486277	0.626771	0.999993
ENSBTAG00000003035.6	423.671	-0.112512	0.346384	-0.32482	0.745318	0.999993
ENSBTAG00000003036.7	174.202	-0.310969	0.521439	-0.596367	0.55093	NA
ENSBTAG00000003038.5	732.888	-0.62796	0.267109	-2.35095	0.0187254	0.620731
ENSBTAG00000003039.6	26.7218	-3.74938	1.59264	-2.35419	0.0185633	NA
ENSBTAG00000003040.6	3076.9	-0.173088	0.155099	-1.11599	0.264428	0.999993
ENSBTAG00000003043.4	5742.18	0.0448926	0.130562	0.343842	0.730965	0.999993
ENSBTAG00000003044.6	665.775	0.16272	0.279909	0.581331	0.561017	0.999993
ENSBTAG00000003045.6	35.3499	0.226863	1.12396	0.201842	0.84004	NA
ENSBTAG00000003049.6	1385	-0.271349	0.209531	-1.29503	0.195309	0.999993
ENSBTAG00000003051.7	765.19	-0.237549	0.265337	-0.895273	0.370641	0.999993
ENSBTAG00000003052.6	1605.85	-0.0421101	0.191873	-0.219469	0.826285	0.999993
ENSBTAG00000003054.6	12.0827	2.4169	2.23547	1.08116	0.279626	NA
ENSBTAG00000003058.5	3372.74	0.0730622	0.147034	0.496907	0.619254	0.999993
ENSBTAG00000003059.4	1119.4	-0.0710401	0.221889	-0.320161	0.748847	0.999993
ENSBTAG00000003060.5	6.74071	1.41243	3.06045	0.461511	0.644432	NA
ENSBTAG00000003061.7	2299.48	-0.546991	0.185192	-2.95364	0.00314051	0.219042
ENSBTAG00000003062.6	680.931	-0.0399679	0.27563	-0.145006	0.884706	0.999993
ENSBTAG00000003063.6	1516.86	-0.0889541	0.19627	-0.453223	0.650388	0.999993
ENSBTAG00000003064.6	1696.01	0.200628	0.194374	1.03217	0.30199	0.999993
ENSBTAG00000003066.3	1809.29	-0.136594	0.183903	-0.742749	0.457634	0.999993
ENSBTAG00000003067.6	1911.32	0.0652401	0.179159	0.364147	0.715749	0.999993
ENSBTAG00000003068.3	422.625	-0.0973455	0.3438	-0.283146	0.777065	0.999993
ENSBTAG00000003069.7	455.637	0.248415	0.330819	0.750907	0.452708	0.999993
ENSBTAG00000003072.6	3891.5	0.0524465	0.141411	0.37088	0.710727	0.999993
ENSBTAG00000003073.6	1485.57	-0.280687	0.204211	-1.3745	0.169287	0.999993
ENSBTAG00000003074.6	130.834	1.89782	0.634686	2.99017	0.00278824	NA
ENSBTAG00000003075.6	185.749	0.674287	0.506265	1.33189	0.182898	NA
ENSBTAG00000003076.4	56.2576	0.521725	0.943286	0.553093	0.5802	NA
ENSBTAG00000003077.5	2145.72	-0.135258	0.179485	-0.753588	0.451097	0.999993
ENSBTAG00000003078.5	2.72752	3.53488	4.86771	0.726189	0.467723	NA
ENSBTAG00000003079.4	7.38352	-2.94846	2.67363	-1.10279	0.270117	NA
ENSBTAG00000003081.6	1878.22	-0.0282489	0.189248	-0.149269	0.881342	0.999993
ENSBTAG00000003083.6	120.687	-0.218858	0.65052	-0.336435	0.736543	NA
ENSBTAG00000003084.7	611.366	-0.238635	0.289201	-0.825154	0.409284	0.999993
ENSBTAG00000003086.4	29.1728	0.369746	1.23259	0.299974	0.764197	NA
ENSBTAG00000003087.5	1033.64	0.0613343	0.232826	0.263434	0.792216	0.999993
ENSBTAG00000003089.5	329.309	0.0875725	0.386795	0.226405	0.820886	0.999993
ENSBTAG00000003090.6	15.1489	-2.13332	2.00029	-1.06651	0.286195	NA
ENSBTAG00000003092.6	844.654	0.301169	0.250355	1.20297	0.228988	0.999993
ENSBTAG00000003093.5	1.23731	2.74345	4.91297	0.558409	0.576565	NA
ENSBTAG00000003094.6	3060.32	-0.278376	0.16109	-1.72807	0.0839748	0.999993
ENSBTAG00000003097.6	1924	-0.211818	0.178921	-1.18386	0.236469	0.999993
ENSBTAG00000003098.4	9919.27	-0.132854	0.112031	-1.18587	0.235672	0.999993
ENSBTAG00000003100.6	1674.96	-0.218185	0.188869	-1.15522	0.247999	0.999993
ENSBTAG00000003101.6	5.68376	-0.331896	3.27892	-0.101221	0.919375	NA
ENSBTAG00000003102.3	434.279	-0.121909	0.348941	-0.349369	0.726812	0.999993
ENSBTAG00000003107.4	5.56789	3.9708	3.70386	1.07207	0.283689	NA
ENSBTAG00000003109.3	10662.5	0.0264241	0.111945	0.236045	0.813398	0.999993
ENSBTAG00000003110.6	3.43121	1.24254	4.15684	0.298914	0.765006	NA
ENSBTAG00000003111.5	1928.55	-0.0671759	0.182652	-0.367781	0.713036	0.999993
ENSBTAG00000003112.6	1074.53	-0.208632	0.229035	-0.910916	0.36234	0.999993
ENSBTAG00000003114.6	501.598	0.138451	0.350829	0.394639	0.69311	0.999993
ENSBTAG00000003115.4	1480.31	0.0270652	0.198829	0.136123	0.891724	0.999993
ENSBTAG00000003116.6	937.41	0.0182605	0.239431	0.0762662	0.939207	0.999993
ENSBTAG00000003118.6	0.469129	-1.54831	4.93139	-0.31397	0.753544	NA
ENSBTAG00000003120.6	4.33058	3.75322	4.12202	0.910531	0.362543	NA
ENSBTAG00000003121.4	2.78394	3.39112	4.86315	0.697309	0.485609	NA
ENSBTAG00000003124.6	1577.23	0.0135949	0.193434	0.070282	0.943969	0.999993
ENSBTAG00000003126.5	260.815	-0.178477	0.433037	-0.412152	0.680228	0.999993
ENSBTAG00000003128.6	294.518	-0.0535822	0.405425	-0.132163	0.894855	0.999993
ENSBTAG00000003130.6	72.1029	-1.01457	0.822334	-1.23377	0.217289	NA
ENSBTAG00000003143.6	319.469	-0.0287186	0.393954	-0.0728985	0.941887	0.999993
ENSBTAG00000003144.6	185.374	-0.23841	0.545064	-0.437399	0.661822	NA
ENSBTAG00000003147.6	5350.03	-0.0428253	0.130631	-0.327833	0.743038	0.999993
ENSBTAG00000003148.6	3943.25	-0.162827	0.144223	-1.129	0.258899	0.999993
ENSBTAG00000003151.4	4764.54	0.00638308	0.136996	0.0465934	0.962837	0.999993
ENSBTAG00000003155.4	655.645	-0.0405242	0.281199	-0.144112	0.885412	0.999993
ENSBTAG00000003160.5	928.055	-0.108551	0.240628	-0.451117	0.651905	0.999993
ENSBTAG00000003161.6	686.681	-0.0428985	0.277818	-0.154412	0.877285	0.999993
ENSBTAG00000003162.6	1121.51	0.134548	0.223413	0.602237	0.547016	0.999993
ENSBTAG00000003165.5	476.442	-0.410798	0.332574	-1.23521	0.216754	0.999993
ENSBTAG00000003166.6	9236.58	-0.247349	0.114363	-2.16284	0.0305532	0.763952
ENSBTAG00000003168.5	4955.95	-0.141575	0.132492	-1.06856	0.285269	0.999993
ENSBTAG00000003169.6	5.0133	0.801305	3.57794	0.223957	0.822791	NA
ENSBTAG00000003171.7	55.8497	0.230695	0.941494	0.24503	0.806433	NA
ENSBTAG00000003172.7	564.288	0.0802797	0.303222	0.264755	0.791198	0.999993
ENSBTAG00000003174.5	245.441	0.134528	0.452252	0.297463	0.766113	0.999993
ENSBTAG00000003176.6	2507.06	-0.0428782	0.162326	-0.264148	0.791666	0.999993
ENSBTAG00000003177.6	285.802	0.128857	0.43071	0.299172	0.764809	0.999993
ENSBTAG00000003178.6	1137.42	-0.144573	0.223568	-0.646663	0.51785	0.999993
ENSBTAG00000003179.5	0.618654	2.1643	4.93343	0.438701	0.660878	NA
ENSBTAG00000003180.6	350.114	0.350902	0.373817	0.938699	0.347885	0.999993
ENSBTAG00000003183.6	6217.14	-0.181696	0.126625	-1.43492	0.151311	0.999993
ENSBTAG00000003185.6	3756.84	-0.138375	0.142344	-0.972112	0.330995	0.999993
ENSBTAG00000003186.6	1289.01	-0.281598	0.209762	-1.34246	0.179446	0.999993
ENSBTAG00000003189.6	1552.19	0.0708233	0.198876	0.356118	0.721752	0.999993
ENSBTAG00000003191.4	6870.44	-0.390761	0.121789	-3.20851	0.00133426	0.113459
ENSBTAG00000003192.6	854.185	-0.017544	0.262449	-0.0668472	0.946703	0.999993
ENSBTAG00000003193.6	172.658	-0.194963	0.535414	-0.364135	0.715757	NA
ENSBTAG00000003196.6	574.77	0.0166338	0.297137	0.0559801	0.955358	0.999993
ENSBTAG00000003199.5	370.784	-0.184771	0.363828	-0.507852	0.611557	0.999993
ENSBTAG00000003200.4	1034.79	-0.313139	0.23128	-1.35394	0.175756	0.999993
ENSBTAG00000003201.5	2211.86	-0.0243648	0.173035	-0.140808	0.888022	0.999993
ENSBTAG00000003202.6	8.60226	6.35557	2.85174	2.22866	0.0258364	NA
ENSBTAG00000003205.4	13538.2	0.031813	0.106466	0.298809	0.765086	0.999993
ENSBTAG00000003208.5	387.048	-0.289347	0.357174	-0.810101	0.417882	0.999993
ENSBTAG00000003209.4	1571.7	0.174138	0.19435	0.896003	0.370251	0.999993
ENSBTAG00000003212.5	144.094	-0.270744	0.573197	-0.472341	0.636683	NA
ENSBTAG00000003215.4	1613.2	-0.0803107	0.191321	-0.41977	0.674653	0.999993
ENSBTAG00000003217.5	308.703	0.00393567	0.403894	0.00974431	0.992225	0.999993
ENSBTAG00000003218.4	444.758	0.016262	0.339709	0.0478703	0.96182	0.999993
ENSBTAG00000003219.5	668.554	-0.135978	0.282448	-0.481428	0.630212	0.999993
ENSBTAG00000003220.4	3.71192	3.62343	4.40604	0.822378	0.410862	NA
ENSBTAG00000003221.6	1483.51	-0.235558	0.202981	-1.16049	0.245849	0.999993
ENSBTAG00000003222.5	9199.51	-0.075457	0.115155	-0.655267	0.512296	0.999993
ENSBTAG00000003225.5	547.724	-0.109267	0.304185	-0.359213	0.719436	0.999993
ENSBTAG00000003228.4	15152.3	-0.083454	0.106902	-0.780659	0.435003	0.999993
ENSBTAG00000003229.5	6927.17	0.259337	0.125677	2.06353	0.0390628	0.87649
ENSBTAG00000003232.6	592.087	-0.218351	0.30931	-0.705928	0.480233	0.999993
ENSBTAG00000003234.4	0.938258	-2.12256	4.91195	-0.432122	0.665653	NA
ENSBTAG00000003235.6	1017.54	0.00243166	0.231411	0.010508	0.991616	0.999993
ENSBTAG00000003237.6	3069.86	-0.235622	0.155285	-1.51735	0.129178	0.999993
ENSBTAG00000003238.5	135.773	0.318698	0.603769	0.527848	0.597605	NA
ENSBTAG00000003239.6	2524.16	-0.146127	0.162453	-0.899504	0.368384	0.999993
ENSBTAG00000003240.5	1.23731	2.74345	4.91297	0.558409	0.576565	NA
ENSBTAG00000003242.6	383.366	0.218453	0.396355	0.551154	0.581528	0.999993
ENSBTAG00000003245.6	2937.45	-0.253917	0.153898	-1.6499	0.0989631	0.999993
ENSBTAG00000003256.6	603.339	0.17098	0.310499	0.550663	0.581865	0.999993
ENSBTAG00000003257.5	566.22	0.279493	0.299412	0.933472	0.350576	0.999993
ENSBTAG00000003259.7	3332.38	-0.209411	0.163155	-1.28351	0.199312	0.999993
ENSBTAG00000003261.6	335.732	0.162125	0.38578	0.420253	0.674301	0.999993
ENSBTAG00000003263.6	1213.38	0.442754	0.214579	2.06336	0.0390786	0.87649
ENSBTAG00000003264.5	1589.3	0.145705	0.193396	0.753401	0.451209	0.999993
ENSBTAG00000003265.6	2151.59	-0.0848268	0.174514	-0.486075	0.626914	0.999993
ENSBTAG00000003267.6	162.969	-0.37336	0.538245	-0.693663	0.487894	NA
ENSBTAG00000003268.4	1519.29	0.00463648	0.19715	0.0235175	0.981238	0.999993
ENSBTAG00000003275.5	103.008	-0.330059	0.702748	-0.469669	0.638592	NA
ENSBTAG00000003276.5	71.918	-0.289682	0.827788	-0.349947	0.726379	NA
ENSBTAG00000003278.5	875.416	-0.104329	0.271798	-0.383847	0.701092	0.999993
ENSBTAG00000003279.6	2104.27	0.284419	0.173615	1.63822	0.101376	0.999993
ENSBTAG00000003281.6	1.85596	3.08408	4.90473	0.628797	0.529482	NA
ENSBTAG00000003282.5	2.47462	3.30217	4.8744	0.677452	0.498119	NA
ENSBTAG00000003288.6	896.668	0.123665	0.243942	0.506944	0.612194	0.999993
ENSBTAG00000003290.6	8.84151	0.989926	2.72498	0.363278	0.716397	NA
ENSBTAG00000003291.6	1023.17	0.0261801	0.231723	0.11298	0.910046	0.999993
ENSBTAG00000003294.5	583.342	-0.405537	0.295352	-1.37306	0.169734	0.999993
ENSBTAG00000003295.6	843.741	-0.0669226	0.250474	-0.267184	0.789327	0.999993
ENSBTAG00000003296.6	379.598	0.0304661	0.362201	0.0841137	0.932966	0.999993
ENSBTAG00000003298.5	2125.15	-0.0925208	0.17341	-0.533539	0.593661	0.999993
ENSBTAG00000003300.5	41320.8	-0.0836512	0.10692	-0.78237	0.433997	0.999993
ENSBTAG00000003303.5	854.18	0.00705833	0.260312	0.0271149	0.978368	0.999993
ENSBTAG00000003304.5	635.409	-0.0774737	0.286174	-0.270722	0.786605	0.999993
ENSBTAG00000003307.5	2555.21	-0.0951681	0.173384	-0.548887	0.583083	0.999993
ENSBTAG00000003308.6	35.6598	3.59638	1.53834	2.33784	0.0193958	NA
ENSBTAG00000003312.5	80.382	-0.990652	0.760954	-1.30186	0.192966	NA
ENSBTAG00000003313.6	2.78394	3.39112	4.86315	0.697309	0.485609	NA
ENSBTAG00000003314.6	85.5379	-0.887984	0.737446	-1.20413	0.228538	NA
ENSBTAG00000003315.4	569.883	0.314328	0.304744	1.03145	0.302329	0.999993
ENSBTAG00000003316.6	2054.31	-0.214347	0.182857	-1.17221	0.241112	0.999993
ENSBTAG00000003319.6	701.302	0.0372461	0.290354	0.128278	0.897929	0.999993
ENSBTAG00000003320.6	0.927981	2.50237	4.92007	0.508604	0.61103	NA
ENSBTAG00000003322.5	581.851	-0.105242	0.32447	-0.32435	0.745673	0.999993
ENSBTAG00000003323.5	1731.7	-0.0616901	0.194611	-0.316992	0.751249	0.999993
ENSBTAG00000003325.6	453.313	0.295114	0.332892	0.886514	0.375341	0.999993
ENSBTAG00000003326.5	43.3215	-0.379834	1.034	-0.367343	0.713363	NA
ENSBTAG00000003327.6	3.71192	3.62343	4.40604	0.822378	0.410862	NA
ENSBTAG00000003328.6	511.393	-0.0603751	0.314115	-0.192207	0.84758	0.999993
ENSBTAG00000003329.3	1476.79	-0.282204	0.198115	-1.42445	0.154317	0.999993
ENSBTAG00000003330.5	5554.71	-0.288163	0.128165	-2.24837	0.0245529	0.708459
ENSBTAG00000003331.5	1.23731	2.74345	4.91297	0.558409	0.576565	NA
ENSBTAG00000003332.6	151.931	0.0712173	0.566253	0.125769	0.899914	NA
ENSBTAG00000003336.5	121.177	0.489935	0.622526	0.787011	0.431275	NA
ENSBTAG00000003338.6	2052.48	0.0675448	0.174505	0.387065	0.698708	0.999993
ENSBTAG00000003339.6	360.463	-0.219549	0.371493	-0.59099	0.554527	0.999993
ENSBTAG00000003340.6	782.115	0.00112838	0.263728	0.0042786	0.996586	0.999993
ENSBTAG00000003341.6	3.882	0.542735	3.86057	0.140584	0.888199	NA
ENSBTAG00000003342.4	3347.56	0.237788	0.153285	1.55128	0.120834	0.999993
ENSBTAG00000003345.6	3456.13	-0.253764	0.147263	-1.72321	0.0848511	0.999993
ENSBTAG00000003349.5	339.897	0.0728824	0.386709	0.188469	0.850509	0.999993
ENSBTAG00000003353.6	283.608	0.401157	0.413901	0.96921	0.332441	0.999993
ENSBTAG00000003354.6	1627.63	-0.0856639	0.195577	-0.438007	0.661381	0.999993
ENSBTAG00000003358.6	1789.52	-0.249756	0.189892	-1.31525	0.188424	0.999993
ENSBTAG00000003359.5	2401.8	-0.0532771	0.171457	-0.310732	0.756004	0.999993
ENSBTAG00000003361.6	252.71	0.0470663	0.463055	0.101643	0.91904	0.999993
ENSBTAG00000003362.5	101353	-0.0701692	0.0938173	-0.747934	0.4545	0.999993
ENSBTAG00000003365.5	1134.01	0.0650699	0.226981	0.286676	0.77436	0.999993
ENSBTAG00000003366.7	332.153	0.236273	0.390173	0.605559	0.544807	0.999993
ENSBTAG00000003367.6	35.8064	-0.618584	1.11862	-0.552988	0.580272	NA
ENSBTAG00000003369.4	4.94923	3.86785	3.89315	0.993499	0.320467	NA
ENSBTAG00000003370.5	6.0896	-1.69114	2.94449	-0.574339	0.565738	NA
ENSBTAG00000003371.6	583.349	-0.0239126	0.297656	-0.0803363	0.93597	0.999993
ENSBTAG00000003372.5	145.597	-0.53167	0.571567	-0.930196	0.35227	NA
ENSBTAG00000003375.6	645.953	-0.0586738	0.308942	-0.189918	0.849373	0.999993
ENSBTAG00000003376.5	290.144	-0.150235	0.408677	-0.367613	0.713162	0.999993
ENSBTAG00000003378.6	931.596	-0.18164	0.240303	-0.755879	0.449722	0.999993
ENSBTAG00000003381.5	908.032	-0.217793	0.245984	-0.885394	0.375944	0.999993
ENSBTAG00000003382.3	12.2207	-0.300913	2.37927	-0.126473	0.899358	NA
ENSBTAG00000003383.6	150.639	0.315486	0.587205	0.537267	0.591083	NA
ENSBTAG00000003384.5	503.887	0.25224	0.3158	0.798734	0.424445	0.999993
ENSBTAG00000003387.6	42.9352	-0.314553	1.03551	-0.303766	0.761307	NA
ENSBTAG00000003388.4	824.917	0.0853122	0.253683	0.336295	0.736648	0.999993
ENSBTAG00000003389.6	0.618654	2.1643	4.93343	0.438701	0.660878	NA
ENSBTAG00000003390.6	4522.37	-0.122739	0.134711	-0.911123	0.36223	0.999993
ENSBTAG00000003393.6	42.0683	-2.65688	1.45957	-1.82032	0.06871	NA
ENSBTAG00000003394.6	700.811	0.033059	0.271913	0.121579	0.903232	0.999993
ENSBTAG00000003395.6	1511.32	-0.133826	0.202384	-0.661246	0.508454	0.999993
ENSBTAG00000003396.5	17.6333	0.383605	1.60912	0.238394	0.811576	NA
ENSBTAG00000003397.6	2341.7	-0.00248804	0.168794	-0.0147401	0.98824	0.999993
ENSBTAG00000003398.4	545.831	-0.139001	0.320611	-0.433551	0.664615	0.999993
ENSBTAG00000003399.6	12819.6	-0.0279692	0.108752	-0.257183	0.797038	0.999993
ENSBTAG00000003401.5	12672	-0.0380897	0.118704	-0.32088	0.748301	0.999993
ENSBTAG00000003403.6	8.75071	-3.5934	2.52837	-1.42123	0.155249	NA
ENSBTAG00000003404.3	6.22837	-1.01052	3.15989	-0.319795	0.749124	NA
ENSBTAG00000003405.4	18.6229	-2.69484	1.86658	-1.44374	0.148813	NA
ENSBTAG00000003407.3	1315.06	0.267199	0.218105	1.22509	0.22054	0.999993
ENSBTAG00000003409.3	73.5544	0.0942636	0.81934	0.115048	0.908407	NA
ENSBTAG00000003410.6	2316.51	0.00425641	0.166962	0.0254932	0.979662	0.999993
ENSBTAG00000003414.6	65.5405	-0.41972	0.843773	-0.497433	0.618884	NA
ENSBTAG00000003415.6	787.915	-0.073145	0.260128	-0.281189	0.778566	0.999993
ENSBTAG00000003417.3	849.329	-0.149899	0.262555	-0.570926	0.56805	0.999993
ENSBTAG00000003418.5	28393.1	-0.0707034	0.105935	-0.66742	0.504504	0.999993
ENSBTAG00000003419.6	763.496	0.000976983	0.271619	0.00359689	0.99713	0.999993
ENSBTAG00000003421.6	2649.51	-0.126477	0.166796	-0.758272	0.448288	0.999993
ENSBTAG00000003422.6	1897.03	-0.016196	0.180482	-0.0897373	0.928496	0.999993
ENSBTAG00000003423.6	8894.67	-0.0878608	0.114694	-0.766044	0.44365	0.999993
ENSBTAG00000003424.6	421.714	-0.062011	0.353167	-0.175585	0.86062	0.999993
ENSBTAG00000003425.5	81.5083	0.124176	0.75448	0.164585	0.869271	NA
ENSBTAG00000003432.6	4.02125	3.6905	4.25593	0.867143	0.385864	NA
ENSBTAG00000003434.3	5.98281	0.315301	3.20679	0.098323	0.921676	NA
ENSBTAG00000003435.6	0.743868	2.47552	4.91871	0.503287	0.614763	NA
ENSBTAG00000003436.6	1435.93	-0.117118	0.201579	-0.581004	0.561238	0.999993
ENSBTAG00000003438.3	393.84	0.325552	0.376876	0.863816	0.387689	0.999993
ENSBTAG00000003439.6	1010.85	0.0414186	0.231694	0.178764	0.858123	0.999993
ENSBTAG00000003440.6	61.24	0.931561	0.865479	1.07635	0.28177	NA
ENSBTAG00000003442.4	3.71192	3.62343	4.40604	0.822378	0.410862	NA
ENSBTAG00000003443.6	1376.3	0.0136503	0.2075	0.0657848	0.947549	0.999993
ENSBTAG00000003444.5	268.184	0.238433	0.426188	0.559455	0.575851	0.999993
ENSBTAG00000003446.6	1525.22	-0.480391	0.200918	-2.39098	0.0168035	0.596123
ENSBTAG00000003447.6	71.998	0.255737	0.800597	0.319433	0.749398	NA
ENSBTAG00000003449.6	1.48774	3.05373	4.90478	0.622603	0.533545	NA
ENSBTAG00000003450.5	3681.94	-0.122684	0.143063	-0.857556	0.391138	0.999993
ENSBTAG00000003454.6	95.5159	0.674353	0.697068	0.967414	0.333337	NA
ENSBTAG00000003455.6	1074.48	-0.139656	0.225918	-0.61817	0.536463	0.999993
ENSBTAG00000003456.6	280.026	-0.232221	0.415486	-0.558914	0.576221	0.999993
ENSBTAG00000003457.5	1234.09	-0.0149952	0.225951	-0.0663649	0.947087	0.999993
ENSBTAG00000003458.5	61.5734	-0.405897	0.88537	-0.458449	0.64663	NA
ENSBTAG00000003460.6	2530.74	0.0403013	0.165463	0.243567	0.807566	0.999993
ENSBTAG00000003462.5	107.412	-0.71714	0.683335	-1.04947	0.293962	NA
ENSBTAG00000003465.6	330.237	-0.243142	0.38665	-0.628842	0.529452	0.999993
ENSBTAG00000003469.5	2199.7	-0.0994876	0.17016	-0.584671	0.558769	0.999993
ENSBTAG00000003470.6	43.7549	-0.513786	1.01955	-0.503935	0.614307	NA
ENSBTAG00000003472.6	2.72752	3.53488	4.86771	0.726189	0.467723	NA
ENSBTAG00000003474.6	622.786	-0.0160643	0.29202	-0.0550108	0.95613	0.999993
ENSBTAG00000003476.6	3585.71	-0.126583	0.144954	-0.873264	0.382519	0.999993
ENSBTAG00000003479.6	5.20708	4.07068	3.81005	1.0684	0.285338	NA
ENSBTAG00000003481.6	1069.53	-0.0324175	0.231388	-0.1401	0.888581	0.999993
ENSBTAG00000003483.6	96.8117	0.494536	0.693719	0.712877	0.475922	NA
ENSBTAG00000003484.4	590.973	0.132675	0.297759	0.445579	0.655902	0.999993
ENSBTAG00000003485.3	538.369	0.195904	0.314358	0.62319	0.53316	0.999993
ENSBTAG00000003489.5	0.927981	2.50237	4.92007	0.508604	0.61103	NA
ENSBTAG00000003490.7	344.98	0.745927	0.380392	1.96094	0.0498859	0.949094
ENSBTAG00000003491.5	643.161	-0.437927	0.310091	-1.41225	0.157876	0.999993
ENSBTAG00000003494.7	952.325	-0.218805	0.237905	-0.919719	0.35772	0.999993
ENSBTAG00000003495.5	253.889	-0.194869	0.435443	-0.447519	0.654501	0.999993
ENSBTAG00000003496.5	163.473	0.388806	0.543203	0.715764	0.474137	NA
ENSBTAG00000003498.7	11.2675	2.83097	2.29871	1.23155	0.218119	NA
ENSBTAG00000003499.5	824.404	-0.132404	0.25449	-0.520271	0.602875	0.999993
ENSBTAG00000003500.4	2637.34	-0.102267	0.164199	-0.622825	0.5334	0.999993
ENSBTAG00000003501.6	1043.07	-0.0545815	0.230273	-0.23703	0.812634	0.999993
ENSBTAG00000003502.6	522.36	0.120425	0.316373	0.380642	0.703469	0.999993
ENSBTAG00000003503.4	926.915	-0.105645	0.240413	-0.43943	0.66035	0.999993
ENSBTAG00000003504.4	981.753	-0.251434	0.235383	-1.06819	0.285434	0.999993
ENSBTAG00000003505.6	6027.35	0.0130303	0.133502	0.0976036	0.922247	0.999993
ENSBTAG00000003506.5	726.504	-0.264482	0.274358	-0.964003	0.335044	0.999993
ENSBTAG00000003508.4	62.2489	-0.361064	0.858589	-0.420532	0.674097	NA
ENSBTAG00000003509.5	2552.99	-0.282553	0.163095	-1.73244	0.0831944	0.999993
ENSBTAG00000003510.4	63.358	-0.303311	0.850371	-0.356681	0.72133	NA
ENSBTAG00000003511.6	22.3282	3.44183	1.73392	1.985	0.0471443	NA
ENSBTAG00000003512.6	38.7469	0.471574	1.18047	0.399478	0.689541	NA
ENSBTAG00000003514.5	232.327	-0.452621	0.488098	-0.927316	0.353762	0.999993
ENSBTAG00000003516.4	623.941	0.0375964	0.317868	0.118277	0.905848	0.999993
ENSBTAG00000003519.5	361.243	0.226381	0.375381	0.603071	0.546461	0.999993
ENSBTAG00000003521.4	18.85	-1.05607	1.521	-0.694327	0.487477	NA
ENSBTAG00000003525.6	3465.26	-0.0184552	0.150254	-0.122827	0.902244	0.999993
ENSBTAG00000003526.5	305.022	-0.218623	0.399161	-0.547705	0.583895	0.999993
ENSBTAG00000003527.6	34.6296	0.759705	1.13674	0.668319	0.50393	NA
ENSBTAG00000003529.5	7.73318	4.26833	3.2327	1.32036	0.186715	NA
ENSBTAG00000003530.6	7480.9	-0.0449167	0.125216	-0.358714	0.719809	0.999993
ENSBTAG00000003531.6	21.9183	1.95487	1.88585	1.0366	0.299921	NA
ENSBTAG00000003532.6	360.124	0.244304	0.369155	0.661793	0.508104	0.999993
ENSBTAG00000003535.4	250.944	0.387072	0.448977	0.862119	0.388622	0.999993
ENSBTAG00000003536.5	1655.87	0.00603216	0.191314	0.0315302	0.974847	0.999993
ENSBTAG00000003539.4	6.48058	-2.71034	2.8704	-0.944238	0.345048	NA
ENSBTAG00000003540.6	7.311	6.30194	3.0261	2.08253	0.0372944	NA
ENSBTAG00000003541.6	227.96	-0.484746	0.461749	-1.0498	0.293808	0.999993
ENSBTAG00000003543.5	2156.03	0.0912309	0.172349	0.529338	0.596571	0.999993
ENSBTAG00000003544.5	1.85596	3.08408	4.90473	0.628797	0.529482	NA
ENSBTAG00000003545.5	735.407	0.0511252	0.267335	0.19124	0.848338	0.999993
ENSBTAG00000003546.6	257.272	-0.222123	0.432373	-0.513731	0.60744	0.999993
ENSBTAG00000003547.6	940.424	0.0134744	0.247748	0.0543873	0.956627	0.999993
ENSBTAG00000003548.6	94.4639	-0.0746734	0.699922	-0.106688	0.915036	NA
ENSBTAG00000003550.6	428.25	0.208572	0.342093	0.609693	0.542065	0.999993
ENSBTAG00000003552.6	838.25	-0.0665925	0.252246	-0.263998	0.791781	0.999993
ENSBTAG00000003553.6	1703.12	-0.210245	0.20212	-1.0402	0.298247	0.999993
ENSBTAG00000003555.7	604.885	-0.0866151	0.290457	-0.298202	0.765549	0.999993
ENSBTAG00000003556.6	360.061	0.11206	0.370353	0.302576	0.762213	0.999993
ENSBTAG00000003557.6	1216.28	-0.213703	0.23346	-0.915373	0.359996	0.999993
ENSBTAG00000003559.6	504.237	-0.185563	0.319148	-0.581433	0.560948	0.999993
ENSBTAG00000003560.4	1051.74	-0.131476	0.234176	-0.561443	0.574496	0.999993
ENSBTAG00000003561.6	765.781	-0.00428459	0.262858	-0.0163	0.986995	0.999993
ENSBTAG00000003564.6	11.7187	-1.25463	1.91071	-0.656632	0.511418	NA
ENSBTAG00000003565.5	1160.89	-0.137251	0.225882	-0.607624	0.543437	0.999993
ENSBTAG00000003566.3	1408.35	-0.272545	0.202585	-1.34533	0.178518	0.999993
ENSBTAG00000003567.6	110.571	-0.31041	0.655117	-0.473824	0.635625	NA
ENSBTAG00000003568.4	1.17282	-2.30887	4.90771	-0.470458	0.638028	NA
ENSBTAG00000003569.6	5030.3	-0.061334	0.137065	-0.447479	0.654529	0.999993
ENSBTAG00000003570.6	2376.56	0.0500005	0.165658	0.301829	0.762782	0.999993
[truncated: 18,523 more rows]

## Sheet: Supplementary Data S3
Supplementary Data S3. Differentially expressed genes in BFFs upon TPRX3 overexpression (adjusted P < 0.05).
gene	baseMean	log2FoldChange	lfcSE	stat	pvalue	padj	gene_name	gene_biotype
TPRX3	6777.74	5.65406	0.168676	33.5203	2.44367e-246	2.38967e-242	TPRX3	NA
ENSBTAG00000048346.1	7805.08	1.11173	0.121503	9.14987	5.70003e-20	2.78703e-16	Metazoa_SRP	misc_RNA
ENSBTAG00000048375.1	519.086	-4.24951	0.497285	-8.54541	1.2808e-17	4.17499e-14		miRNA
ENSBTAG00000053301.1	17754.5	0.829459	0.102709	8.07581	6.70306e-16	1.63873e-12	U1	snRNA
ENSBTAG00000043568.1	8863.53	0.91376	0.11769	7.76416	8.21901e-15	1.60747e-11	ND3	protein_coding
ENSBTAG00000046888.2	13026	0.867387	0.122008	7.10927	1.1666e-12	1.90137e-09	Metazoa_SRP	misc_RNA
ENSBTAG00000042601.2	3486.6	1.0199	0.145908	6.99003	2.74825e-12	3.8393e-09	7SK	misc_RNA
ENSBTAG00000043560.1	115586	0.645197	0.0948838	6.79986	1.04721e-11	1.28008e-08	COX3	protein_coding
ENSBTAG00000043564.1	17893.1	0.705124	0.108269	6.51272	7.38003e-11	8.01881e-08	ATP8	protein_coding
ENSBTAG00000051213.1	640.611	-2.26532	0.349913	-6.47395	9.54745e-11	9.33645e-08		miRNA
ENSBTAG00000043567.1	2.30967e+06	0.597724	0.0993648	6.01545	1.79392e-09	1.4619e-06		Mt_rRNA
ENSBTAG00000050100.1	4425.32	1.03426	0.171776	6.02099	1.73357e-09	1.4619e-06	U3	snoRNA
ENSBTAG00000043550.1	84547	0.547146	0.0954184	5.73418	9.79862e-09	7.37083e-06	CYTB	protein_coding
ENSBTAG00000043571.1	53961.1	0.534061	0.0936467	5.70294	1.1776e-08	8.22555e-06	ND2	protein_coding
ENSBTAG00000028938.2	5535.71	0.968976	0.172589	5.61436	1.97291e-08	1.28621e-05	5S_rRNA	rRNA
ENSBTAG00000051285.1	10732.7	0.672476	0.123548	5.44303	5.23818e-08	3.20151e-05	U1	snRNA
ENSBTAG00000050288.1	2389.6	0.956279	0.183194	5.22004	1.78886e-07	0.000102902	U4	snRNA
ENSBTAG00000046622.2	1309.74	1.12601	0.21979	5.12312	3.00521e-07	0.000163266	Metazoa_SRP	misc_RNA
ENSBTAG00000052024.1	3296	0.785898	0.154607	5.08319	3.7114e-07	0.00019102	U2	snRNA
ENSBTAG00000050180.1	762478	0.450158	0.0891026	5.05213	4.36919e-07	0.00019421	Metazoa_SRP	misc_RNA
ENSBTAG00000050225.1	1973.87	0.924114	0.182533	5.06271	4.13339e-07	0.00019421	U1	snRNA
ENSBTAG00000055172.1	896082	0.46626	0.0921467	5.05998	4.19309e-07	0.00019421	Metazoa_SRP	misc_RNA
ENSBTAG00000048534.1	1741.56	1.03996	0.206488	5.03644	4.74272e-07	0.000201648	Metazoa_SRP	misc_RNA
ENSBTAG00000009188.5	3362.43	0.736382	0.147242	5.00118	5.69818e-07	0.000225777	GART	protein_coding
ENSBTAG00000042414.2	2327.94	0.92297	0.184922	4.99112	6.00287e-07	0.000225777		snoRNA
ENSBTAG00000049916.1	1.06112e+06	0.447783	0.0895864	4.99834	5.78268e-07	0.000225777	Metazoa_SRP	misc_RNA
ENSBTAG00000043577.1	67089.7	0.4699	0.0945503	4.96984	6.70065e-07	0.000242688	ND4	protein_coding
ENSBTAG00000028809.2	2657.57	0.873944	0.177198	4.93201	8.13875e-07	0.000284246	U1	snRNA
ENSBTAG00000049501.1	9230.15	0.714397	0.14626	4.88444	1.03723e-06	0.000349761	U1	snRNA
ENSBTAG00000051054.1	5062.66	0.755717	0.156384	4.83244	1.3487e-06	0.000439633	U1	snRNA
ENSBTAG00000043558.1	75635.3	0.460614	0.0955197	4.82219	1.41991e-06	0.000447912	ND1	protein_coding
ENSBTAG00000045781.2	2692.89	0.997946	0.207474	4.80999	1.50939e-06	0.000461261	Metazoa_SRP	misc_RNA
ENSBTAG00000037199.2	1605.12	1.09208	0.230898	4.72972	2.24828e-06	0.000638773	5S_rRNA	rRNA
ENSBTAG00000042676.2	1338.64	1.07721	0.228073	4.7231	2.32273e-06	0.000638773	Y_RNA	misc_RNA
ENSBTAG00000043556.1	52238.8	0.467243	0.0989631	4.72139	2.34238e-06	0.000638773	COX2	protein_coding
ENSBTAG00000051291.1	7818.56	0.754924	0.159921	4.7206	2.35155e-06	0.000638773	U1	snRNA
ENSBTAG00000053878.1	694.099	1.50311	0.320773	4.68589	2.78744e-06	0.000736712		lncRNA
ENSBTAG00000044788.2	2501.9	1.05439	0.22684	4.64817	3.34886e-06	0.000861802		snoRNA
ENSBTAG00000043561.1	422328	0.412969	0.089584	4.60985	4.02961e-06	0.0010104	COX1	protein_coding
ENSBTAG00000042099.2	990.179	1.09267	0.237727	4.59632	4.30024e-06	0.0010513	SNORD12C	snoRNA
ENSBTAG00000028923.2	2399.88	0.840656	0.185497	4.53191	5.84539e-06	0.001361	U1	snRNA
ENSBTAG00000043563.1	107667	0.413364	0.0911687	4.53405	5.7862e-06	0.001361	ND5	protein_coding
ENSBTAG00000049798.1	1487.44	1.20375	0.266371	4.51906	6.21148e-06	0.00141261	U3	snoRNA
ENSBTAG00000043584.1	74375.6	0.431368	0.0956022	4.51212	6.41843e-06	0.0014265	ATP6	protein_coding
ENSBTAG00000045233.2	1314.81	1.03048	0.2304	4.47255	7.72938e-06	0.00167968	5S_rRNA	rRNA
ENSBTAG00000042702.2	1213.86	1.14773	0.256942	4.46687	7.9374e-06	0.00168739	SNORA4	snoRNA
ENSBTAG00000029114.2	3321.79	0.882207	0.200096	4.40891	1.03891e-05	0.00216159	5S_rRNA	rRNA
ENSBTAG00000053184.1	1521.16	1.01801	0.233973	4.35097	1.35535e-05	0.00276124	Metazoa_SRP	misc_RNA
ENSBTAG00000054016.1	1726.91	0.883489	0.20451	4.32003	1.56009e-05	0.0031135	U4	snRNA
ENSBTAG00000020384.6	1586.76	0.831206	0.192933	4.30827	1.64538e-05	0.00321803	WDR47	protein_coding
ENSBTAG00000043086.2	7037.68	0.69697	0.164287	4.2424	2.21143e-05	0.00424031	Y_RNA	misc_RNA
ENSBTAG00000051505.1	3841.28	0.759957	0.180835	4.2025	2.63985e-05	0.00496444	U2	snRNA
ENSBTAG00000051514.1	2945.43	0.773583	0.186178	4.15507	3.25187e-05	0.00600001	U2	snRNA
ENSBTAG00000028457.2	3142.81	0.869752	0.210109	4.13953	3.4802e-05	0.0061878	5S_rRNA	rRNA
ENSBTAG00000042680.2	1548.19	0.904792	0.218439	4.14207	3.44182e-05	0.0061878	SNORA54	snoRNA
ENSBTAG00000043305.2	2066.11	0.854599	0.206672	4.13504	3.54891e-05	0.00619728		snoRNA
ENSBTAG00000042417.2	1569.25	0.820235	0.200485	4.09125	4.29049e-05	0.00730082	SNORA53	snoRNA
ENSBTAG00000050956.1	2961.82	0.733974	0.179494	4.08912	4.33017e-05	0.00730082	U2	snRNA
ENSBTAG00000043295.2	499.117	1.39185	0.343256	4.05485	5.01655e-05	0.00831472	SNORA13	snoRNA
ENSBTAG00000052292.1	3150.83	0.799263	0.198069	4.03528	5.45373e-05	0.00888868	U2	snRNA
ENSBTAG00000042354.2	1711.59	1.02836	0.255242	4.02898	5.60205e-05	0.00898073	SNORA3A	snoRNA
ENSBTAG00000029592.2	1802	0.928515	0.231637	4.00849	6.11082e-05	0.00963835	5S_rRNA	rRNA
ENSBTAG00000052390.1	558.018	1.26816	0.316701	4.00427	6.22084e-05	0.00965612	5S_rRNA	rRNA
ENSBTAG00000043576.1	2934.53	0.800596	0.201776	3.96775	7.25551e-05	0.0110862		Mt_tRNA
ENSBTAG00000043570.1	5.81197e+06	0.380838	0.0966536	3.94024	8.14016e-05	0.0122466		Mt_rRNA
ENSBTAG00000042661.2	1179.24	1.06348	0.272305	3.90548	9.40377e-05	0.0139333	SNORA55	snoRNA
ENSBTAG00000051731.1	1936.15	0.7576	0.19673	3.85096	0.000117655	0.0169198	U1	snRNA
ENSBTAG00000054661.1	145645	0.456661	0.118528	3.85278	0.000116782	0.0169198	bta-mir-2887-1	miRNA
ENSBTAG00000050664.1	2879.3	0.706895	0.183946	3.84295	0.000121564	0.0172286	U2	snRNA
ENSBTAG00000028919.2	629.572	1.17548	0.306186	3.83911	0.000123482	0.0172505	5S_rRNA	rRNA
ENSBTAG00000036902.2	1373.15	0.935934	0.247061	3.78826	0.000151703	0.0206043	5S_rRNA	rRNA
ENSBTAG00000043545.1	2747.8	0.605557	0.159744	3.7908	0.000150166	0.0206043		Mt_tRNA
ENSBTAG00000043559.1	9892.28	0.423879	0.1121	3.78125	0.000156041	0.0209031	ND4L	protein_coding
ENSBTAG00000017122.5	30960.5	-0.423981	0.112309	-3.77512	0.000159929	0.0211343	HSPG2	protein_coding
ENSBTAG00000042723.2	805.588	1.14726	0.304641	3.76594	0.000165924	0.0216343		snRNA
ENSBTAG00000042605.2	1867.63	0.781718	0.208362	3.75174	0.000175612	0.0220168		snoRNA
ENSBTAG00000042863.2	1855.75	0.774416	0.206075	3.75793	0.000171324	0.0220168		snoRNA
ENSBTAG00000049429.1	2901.11	0.807737	0.215174	3.75387	0.000174123	0.0220168	5S_rRNA	rRNA
ENSBTAG00000050344.1	5846.81	0.62101	0.167594	3.70544	0.000211022	0.0261214	SNORA73	snoRNA
ENSBTAG00000050983.1	779.14	1.05189	0.286283	3.67429	0.000238508	0.0291547	5S_rRNA	rRNA
ENSBTAG00000042662.2	6812.17	0.551016	0.151512	3.63677	0.000276077	0.0333303	SNORD17	snoRNA
ENSBTAG00000051073.1	659.023	1.1242	0.31313	3.5902	0.000330425	0.0394052	5S_rRNA	rRNA
ENSBTAG00000001021.7	260.332	1.73485	0.485343	3.57448	0.000350919	0.0408528	CYP1A1	protein_coding
ENSBTAG00000048412.1	2309.91	0.723592	0.202407	3.57494	0.000350307	0.0408528	U3	snoRNA
ENSBTAG00000010069.6	2840.91	-0.628174	0.176353	-3.56203	0.000367997	0.042337	EGR1	protein_coding
ENSBTAG00000050245.1	1712.39	0.725285	0.203827	3.55833	0.000373218	0.0424384	U2	snRNA
ENSBTAG00000021191.6	14190.5	-0.383174	0.10818	-3.54199	0.000397123	0.0446375	EHD2	protein_coding
ENSBTAG00000036856.2	1216.04	0.949604	0.268598	3.53541	0.000407146	0.0452441	5S_rRNA	rRNA
ENSBTAG00000006167.6	1619.26	0.691194	0.19617	3.52345	0.00042597	0.046284	BTBD8	protein_coding
ENSBTAG00000029040.2	575.542	1.09968	0.311965	3.52502	0.000423454	0.046284	5S_rRNA	rRNA
ENSBTAG00000043461.2	3483.29	0.688299	0.196333	3.50577	0.000455284	0.0489255	Y_RNA	misc_RNA
ENSBTAG00000028980.2	1039.69	0.945864	0.2705	3.49672	0.000471015	0.0495274	5S_rRNA	rRNA
ENSBTAG00000000283.6	37086.8	-0.35371	0.101073	-3.49956	0.000466028	0.0495274	CSF1	protein_coding
